# Supplementary material for: Impacts of twenty years of experimental warming on soil carbon, nitrogen, moisture and soil mites across alpine/subarctic tundra communities
Source: Sci Rep. 2017 Mar 15;7:44489. doi: 10.1038/srep44489 (PMC5353735; doi:10.1038/srep44489)
Supplement: Supplementary Dataset 1 [file srep44489-s2.xls]

## Sheet: Title page
Title	Impacts of twenty years of experimental warming on soil carbon, nitrogen, moisture and soil mites across alpine/subarctic tundra communities
Author list:	Juha M. Alatalo1*, Annika K. Jägerbrand2, Jaanis Juhanson3, Anders Michelsen4, and Peter Ľuptáčik5
Supplementary information:	raw data used for analyses
Author affiliations	1. Department of Biological and Environmental Sciences, College of Arts and Sciences, Qatar University, P.O. Box 2713, Doha, Qatar
	2. Calluna AB, Hästholmsvägen 28, 131 30 Nacka, Sweden
	3. Swedish University of Agricultural Sciences, Sweden
	4. Terrestrial Ecology Section, Department of Biology, University of Copenhagen, Copenhagen, Denmark
	5. Institute of Biology and Ecology, Faculty of Science, P. J. Šafárik University in Košice, Moyzesova 11, 040 01 Košice, Slovakia
Corresponding author:	jalatalo@qu.edu.qa

## Sheet: Raw Group Data
Site	Treatment	Plot Id	Actinedida	Acaridida	Gamasina	Uropodina	Oribatida	Total	N%	C%	C/N	Moisture_soil	pH
meadow	OTC	Clip 2T	3	0	2	7	49	61	1.487	26.77	18	30.2	6.05
meadow	OTC	Clip 2T	4	0	1	2	43	50
meadow	OTC	Clip 2T	1	1	0	0	68	70
meadow	OTC	Clip 2TB	6	0	3	3	38	50	1.046	20.97	20.04	27	6.08
meadow	OTC	Clip 2TB	1	0	2	5	80	88
meadow	OTC	Clip 2TB	1	0	5	2	50	58
meadow	OTC	Clip 1TB	5	0	1	7	36	49	2.378	33.24	13.98	31.7	5.58
meadow	OTC	Clip 1TB	0	0	3	3	34	40
meadow	OTC	Clip 1TB	1	0	1	1	10	13
meadow	OTC	Clip 1T	2	0	0	3	11	16	1.46	22.44	15.37	27.5	5.99
meadow	OTC	Clip 1T	3	1	1	9	25	39
meadow	OTC	Clip 1T	2	0	0	0	12	14
meadow	control	Clip 1C3	4	0	2	12	25	43	1.774	27.45	15.48	30.6	5.81
meadow	control	Clip 1C3	2	0	0	2	15	19
meadow	control	Clip 1C3	1	0	2	2	17	22
meadow	control	Clip 1B	2	0	0	3	40	45	1.863	29.67	15.93	29.6	5.6
meadow	control	Clip 1B	3	0	0	6	47	56
meadow	control	Clip 1B	6	1	1	6	21	35
meadow	control	Clip 2B	12	0	1	4	56	73	1.325	25.96	19.59	30.4	5.89
meadow	control	Clip 2B	4	1	2	1	33	41
meadow	control	Clip 2B	1	0	3	6	42	52
meadow	control	Clip 2 C2	13	0	0	3	78	94	1.143	18.57	16.25	24.1	6.04
meadow	control	Clip 2 C2	2	0	0	6	78	86
meadow	control	Clip 2 C2	7	0	0	6	82	95
wet meadow	OTC	Ranunculus T5	6	0	4	2	16	28	0.902	15.6	17.3	26.3	5.51
wet meadow	OTC	Ranunculus T5	15	0	4	12	61	92
wet meadow	OTC	Ranunculus T5	6	0	1	3	28	38
wet meadow	OTC	Ranunculus T4	1	0	1	2	19	23	2.275	36.24	15.93	34.9	5.34
wet meadow	OTC	Ranunculus T4	0	0	0	4	7	11
wet meadow	OTC	Ranunculus T4	4	0	1	0	12	17
wet meadow	OTC	Ranunculus T2	2	1	0	0	8	11	0.324	5.49	16.92	18.4	6.21
wet meadow	OTC	Ranunculus T2	0	0	3	7	9	19
wet meadow	OTC	Ranunculus T2	2	2	0	0	10	14
wet meadow	OTC	Ranunculus T3	8	0	1	2	1	12	0.814	12.29	15.09	26.2	6.33
wet meadow	OTC	Ranunculus T3	0	0	2	0	5	7
wet meadow	OTC	Ranunculus T3	0	0	2	0	11	13
wet meadow	control	Ranunculus 5	12	0	5	15	27	59	0.816	11.86	14.54	24.4	5.18
wet meadow	control	Ranunculus 5	3	0	7	2	24	36
wet meadow	control	Ranunculus 5	13	3	5	18	71	110
wet meadow	control	Ranunculus 4	5	0	5	15	81	106	1.89	31.72	16.78	42.2	5.23
wet meadow	control	Ranunculus 4	8	1	2	5	165	181
wet meadow	control	Ranunculus 4	0	0	0	0	4	4
wet meadow	control	Ranunculus 3	1	0	0	0	6	7	0.847	13.64	16.09	25.3	6.35
wet meadow	control	Ranunculus 3	0	0	0	0	11	11
wet meadow	control	Ranunculus 3	0	0	1	0	8	9
wet meadow	control	Ranunculus 2	10	0	1	8	57	76	0.593	10.32	17.41	20.7	6.2
wet meadow	control	Ranunculus 2	14	1	6	0	41	62
wet meadow	control	Ranunculus 2	2	0	4	2	29	37
heath	OTC	Clip 3T	4	0	1	17	57	79	0.217	6.12	28.15	7.2	4.7
heath	OTC	Clip 3T	3	0	0	16	107	126
heath	OTC	Clip 3T	4	0	3	11	87	105
heath	OTC	Clip 3TB	8	1	0	7	100	116	0.74	17.65	23.85	17.5	4.63
heath	OTC	Clip 3TB	0	2	1	6	35	44
heath	OTC	Clip 3TB	1	3	1	5	38	48
heath	OTC	Clip 4T	0	0	0	0	6	6	0.489	13.02	26.63	19.5	4.67
heath	OTC	Clip 4T	2	0	1	0	9	12
heath	OTC	Clip 4T	2	0	0	1	12	15
heath	OTC	Clip 4TB	2	2	1	1	69	75	0.925	23.34	25.22	19.9	4.19
heath	OTC	Clip 4TB	0	1	0	0	22	23
heath	OTC	Clip 4TB	2	0	3	1	31	37
heath	control	Clip 3 C2	1	0	5	0	55	61	0.302	6.55	21.7	8.4	4.97
heath	control	Clip 3 C2	0	0	1	1	21	23
heath	control	Clip 3 C2	0	1	1	1	23	26
heath	control	Clip 3B	3	0	2	3	28	36	0.626	14.83	23.68	15.6	4.57
heath	control	Clip 3B	2	0	0	0	8	10
heath	control	Clip 3B	0	0	0	2	11	13
heath	control	Clip 4B	1	0	0	2	15	18	0.456	12.44	27.29	10.4	4.57
heath	control	Clip 4B	1	0	0	0	13	14
heath	control	Clip 4B	2	0	0	8	35	45
heath	control	Clip 4 C3	6	0	2	2	24	34	0.255	7.16	28.04	9.6	4.58
heath	control	Clip 4 C3	1	0	0	2	15	18
heath	control	Clip 4 C3	4	0	0	3	22	29

## Sheet: Pooled groups
Site	Treatment	Plot id	Actinedida	Acaridida	Gamasina	Uropodina	Oribatida	Total	Juveniles	adults	N%_H	C%_H	C/N_H	Moisture_soil_H	pH_H	N%_M	C%_M	C/N_M	Moisture_soil_M	pH_M
meadow	OTC	Clip 2T	2.66667	0.333333	1	3	53.3333	60.3333	20.3333	28.6667	1.487	26.77	18	30.2	6.05	0.431	7.39	17.14	15.8	6.23
meadow	OTC	Clip 2TB	2.66667	0	3.33333	3.33333	56	65.3333	11.3333	44	1.046	20.97	20.04	27	6.08	0.3	5.76	19.23	9.5	6.57
meadow	OTC	Clip 1TB	2	0	1.66667	3.66667	26.6667	34	4.66667	21.3333	2.378	33.24	13.98	31.7	5.58	0.576	8.9	15.44	9.3	5.89
meadow	OTC	Clip 1T	2.33333	0.333333	0.333333	4	16	23	6.66667	8.33333	1.46	22.44	15.37	27.5	5.99	0.464	8.29	17.87	10	6.17
meadow	control	Clip 1C3	2.33333	0	1.33333	5.33333	19	28	9.33333	10.3333	1.774	27.45	15.48	30.6	5.81	1.428	16.89	11.83	28.7	5.74
meadow	control	Clip 1B	3.66667	0.333333	0.333333	5	36	45.3333	15.6667	18	1.863	29.67	15.93	29.6	5.6	0.994	12.69	12.77	20.1	5.8
meadow	control	Clip 2B	5.66667	0.333333	2	3.66667	43.6667	55.3333	16.3333	24.3333	1.325	25.96	19.59	30.4	5.89	1.095	13.66	12.47	25.5	5.96
meadow	control	Clip 2 C2	7.33333	0	0	5	79.3333	91.6667	38.3333	37.6667	1.143	18.57	16.25	24.1	6.04	0.648	9.27	14.31	19.2	5.85
wet meadow	OTC	Ranunculus T5	9	0	3	5.66667	35	52.6667	11.3333	20.3333	0.902	15.6	17.3	26.3	5.51	0.588	9.65	16.42	20	5.33
wet meadow	OTC	Ranunculus T4	1.66667	0	0.666667	2	12.6667	17	1.66667	10.6667	2.275	36.24	15.93	34.9	5.34
wet meadow	OTC	Ranunculus T2	1.33333	1	1	2.33333	9	14.6667	4.33333	4.66667	0.324	5.49	16.92	18.4	6.21	0.238	4.35	18.32	14.4	6.23
wet meadow	OTC	Ranunculus T3	2.66667	0	1.66667	0.666667	5.66667	10.6667	3.33333	2.66667	0.814	12.29	15.09	26.2	6.33	0.391	5.98	15.3	19.7	6.21
wet meadow	control	Ranunculus 5	9.33333	1	5.66667	11.6667	40.6667	68.3333	12.6667	27.6667	0.816	11.86	14.54	24.4	5.18	0.307	4.63	15.08	16	5.32
wet meadow	control	Ranunculus 4	4.33333	0.333333	2.33333	6.66667	83.3333	97	39.3333	33	1.89	31.72	16.78	42.2	5.23
wet meadow	control	Ranunculus 3	0.333333	0	0.333333	0	8.33333	9	5.33333	3	0.847	13.64	16.09	25.3	6.35	0.276	4.8	17.4	17.1	6.3
wet meadow	control	Ranunculus 2	8.66667	0.333333	3.66667	3.33333	42.3333	58.3333	22	19.3333	0.593	10.32	17.41	20.7	6.2	0.075	2.37	31.7	6.5	6.4
heath	OTC	Clip 3T	3.66667	0	1.33333	14.6667	83.6667	103.333	10	61	0.217	6.12	28.15	7.2	4.7	0.053	1.95	36.82	5.9	5.02
heath	OTC	Clip 3TB	3	2	0.666667	6	57.6667	69.3333	11	45	0.74	17.65	23.85	17.5	4.63	0.209	5.47	26.18	8.9	4.94
heath	OTC	Clip 4T	1.33333	0	0.333333	0.333333	9	11	3	6	0.489	13.02	26.63	19.5	4.67	0.086	2.95	34.43	7.2	5
heath	OTC	Clip 4TB	1.33333	1	1.33333	0.666667	40.6667	45	4.66667	25.3333	0.925	23.34	25.22	19.9	4.19	0.175	4.75	27.15	10.7	4.73
heath	control	Clip 3 C2	0.333333	0.333333	2.33333	0.666667	33	36.6667	14.6667	14.6667	0.302	6.55	21.7	8.4	4.97	0.053	2.01	37.65	6.6	5.18
heath	control	Clip 3B	1.66667	0	0.666667	1.66667	15.6667	19.6667	5.66667	9.66667	0.626	14.83	23.68	15.6	4.57	0.073	2.29	31.23	6.7	5.06
heath	control	Clip 4B	1.33333	0	0	3.33333	21	25.6667	7.33333	14	0.456	12.44	27.29	10.4	4.57	0.119	3.44	28.96	5.8	4.86
heath	control	Clip 4 C3	3.66667	0	0.666667	2.33333	20.3333	27	8.66667	13	0.255	7.16	28.04	9.6	4.58	0.064	2.41	37.74	6	4.96

## Sheet: Species data
Plot	sample No.	Plot Id	sample year	sampling date	sample type	site	microsite	genus Ori	species Ori	gen._sp. Ori	family	females No.	males No.	juveniles No.	adults total	specimens total
1	505	Clip 2T	13	26.7.213	heated	Sweden, Latnjajaure	meadow	Nothrus	borussicus	Nothrus borussicus	Nothridae	2		25	2	27
1	505	Clip 2T	13	26.7.213	heated	Sweden, Latnjajaure	meadow	Heminothrus	longisetosus	Heminothrus longisetosus	Camisiidae	2	1	5	3	8
1	505	Clip 2T	13	26.7.213	heated	Sweden, Latnjajaure	meadow	Oppiella	neerlandica	Oppiella neerlandica	Oppiidae	4	3		7	7
1	505	Clip 2T	13	26.7.213	heated	Sweden, Latnjajaure	meadow	Liochthonius	strenzkei	Liochthonius strenzkei	Brachychthoniidae	1			1	1
1	505	Clip 2T	13	26.7.213	heated	Sweden, Latnjajaure	meadow	Platynothrus	peltifer	Platynothrus peltifer	Camisiidae			1	0	1
1	505	Clip 2T	13	26.7.213	heated	Sweden, Latnjajaure	meadow	Achipteria	sp. juv.	Oribatida juv. (Achipteria)	Achipteriidae			1	0	1
1	505	Clip 2T	13	26.7.213	heated	Sweden, Latnjajaure	meadow	Fuscozetes	sp.	Fuscozetes sp. (14 Ng setae, n.sp. ?)	Ceratozetidae			1	0	1
1	506	Clip 2T	13	26.7.213	heated	Sweden, Latnjajaure	meadow	Heminothrus	longisetosus	Heminothrus longisetosus	Camisiidae	4		1	4	5
1	506	Clip 2T	13	26.7.213	heated	Sweden, Latnjajaure	meadow	Oppiella	neerlandica	Oppiella neerlandica	Oppiidae	2	5		7	7
1	506	Clip 2T	13	26.7.213	heated	Sweden, Latnjajaure	meadow	Nothrus	borussicus	Nothrus borussicus	Nothridae			1	0	1
1	506	Clip 2T	13	26.7.213	heated	Sweden, Latnjajaure	meadow	Fuscozetes	sp.	Fuscozetes sp. (14 Ng setae, n.sp. ?)	Ceratozetidae	2	1	5	3	8
1	506	Clip 2T	13	26.7.213	heated	Sweden, Latnjajaure	meadow	Belba	compta	Belba compta	Damaeidae	1			1	1
1	506	Clip 2T	13	26.7.213	heated	Sweden, Latnjajaure	meadow	Tectocepheus	velatus velatus	Tectocepheus velatus velatus	Tectocepheidae	4		1	4	5
1	506	Clip 2T	13	26.7.213	heated	Sweden, Latnjajaure	meadow	Quadroppia	quadricarinata	Quadroppia quadricarinata	Quadropiidae		2		2	2
1	506	Clip 2T	13	26.7.213	heated	Sweden, Latnjajaure	meadow	Oppiella	sp. (hygrophila)	Oppiella sp. (hygrophila)	Oppiidae	3	1		4	4
1	506	Clip 2T	13	26.7.213	heated	Sweden, Latnjajaure	meadow	Suctobelbella	subcornigera	Suctobelbella subcornigera	Suctobelbidae		1		1	1
1	507	Clip 2T	13	26.7.213	heated	Sweden, Latnjajaure	meadow	Nothrus	borussicus	Nothrus borussicus	Nothridae	2		11	2	13
1	507	Clip 2T	13	26.7.213	heated	Sweden, Latnjajaure	meadow	Oppiella	neerlandica	Oppiella neerlandica	Oppiidae	6	6		12	12
1	507	Clip 2T	13	26.7.213	heated	Sweden, Latnjajaure	meadow	Heminothrus	longisetosus	Heminothrus longisetosus	Camisiidae			2	0	2
1	507	Clip 2T	13	26.7.213	heated	Sweden, Latnjajaure	meadow	Liochthonius	strenzkei	Liochthonius strenzkei	Brachychthoniidae	3			3	3
1	507	Clip 2T	13	26.7.213	heated	Sweden, Latnjajaure	meadow	Platynothrus	peltifer	Platynothrus peltifer	Camisiidae	1		1	1	2
1	507	Clip 2T	13	26.7.213	heated	Sweden, Latnjajaure	meadow	Achipteria	sp. juv.	Oribatida juv. (Achipteria)	Achipteriidae			1	0	1
1	507	Clip 2T	13	26.7.213	heated	Sweden, Latnjajaure	meadow	Belba	compta	Belba compta	Damaeidae	1			1	1
1	507	Clip 2T	13	26.7.213	heated	Sweden, Latnjajaure	meadow	Tectocepheus	velatus velatus	Tectocepheus velatus velatus	Tectocepheidae	3		4	3	7
1	507	Clip 2T	13	26.7.213	heated	Sweden, Latnjajaure	meadow	Quadroppia	quadricarinata	Quadroppia quadricarinata	Quadropiidae		2		2	2
1	507	Clip 2T	13	26.7.213	heated	Sweden, Latnjajaure	meadow	Oppiella	sp. (hygrophila)	Oppiella sp. (hygrophila)	Oppiidae	1	1		2	2
1	507	Clip 2T	13	26.7.213	heated	Sweden, Latnjajaure	meadow	Suctobelbella	subcornigera	Suctobelbella subcornigera	Suctobelbidae		1		1	1
1	507	Clip 2T	13	26.7.213	heated	Sweden, Latnjajaure	meadow	Oribatula	tibialis	Oribatula tibialis	Oribatulidae	1			1	1
1	507	Clip 2T	13	26.7.213	heated	Sweden, Latnjajaure	meadow	Dissorhina	ornata	Dissorhina ornata	Oppiidae	11	8		19	19
1	507	Clip 2T	13	26.7.213	heated	Sweden, Latnjajaure	meadow	Oribatida	sp. juv. (Scheloribatidae?)	Oribatida juv. (Scheloribates ?)				1	0	1
2	508	Clip 2TB	13	26.7.213	heated	Sweden, Latnjajaure	meadow	Oppiella	neerlandica	Oppiella neerlandica	Oppiidae	4	5		9	9
2	508	Clip 2TB	13	26.7.213	heated	Sweden, Latnjajaure	meadow	Nothrus	borussicus	Nothrus borussicus	Nothridae			1	0	1
2	508	Clip 2TB	13	26.7.213	heated	Sweden, Latnjajaure	meadow	Platynothrus	peltifer	Platynothrus peltifer	Camisiidae	5		6	5	11
2	508	Clip 2TB	13	26.7.213	heated	Sweden, Latnjajaure	meadow	Fuscozetes	sp.	Fuscozetes sp. (14 Ng setae, n.sp. ?)	Ceratozetidae			1	0	1
2	508	Clip 2TB	13	26.7.213	heated	Sweden, Latnjajaure	meadow	Belba	compta	Belba compta	Damaeidae	2			2	2
2	508	Clip 2TB	13	26.7.213	heated	Sweden, Latnjajaure	meadow	Quadroppia	quadricarinata	Quadroppia quadricarinata	Quadropiidae		3		3	3
2	508	Clip 2TB	13	26.7.213	heated	Sweden, Latnjajaure	meadow	Dissorhina	ornata	Dissorhina ornata	Oppiidae	1	3		4	4
2	508	Clip 2TB	13	26.7.213	heated	Sweden, Latnjajaure	meadow	Kunstidamaeus	sp. juv.	Oribatida juv. (Kunstidamaeus?)	Damaeidae			1	0	1
2	508	Clip 2TB	13	26.7.213	heated	Sweden, Latnjajaure	meadow	Oppiidae	sp. juv.	Oribatida juv. (Oppiidae)	Oppiidae			1	0	1
2	508	Clip 2TB	13	26.7.213	heated	Sweden, Latnjajaure	meadow	Suctobelbella	cf. arcana	Suctobelbella cf. arcana	Suctobelbidae		2		2	2
2	508	Clip 2TB	13	26.7.213	heated	Sweden, Latnjajaure	meadow	Eobrachychthonius	latior	Eobrachychthonius latior	Brachychthoniidae		1		1	1
2	509	Clip 2TB	13	26.7.213	heated	Sweden, Latnjajaure	meadow	Nothrus	borussicus	Nothrus borussicus	Nothridae	2			2	2
2	509	Clip 2TB	13	26.7.213	heated	Sweden, Latnjajaure	meadow	Oppiella	neerlandica	Oppiella neerlandica	Oppiidae	9	15		24	24
2	509	Clip 2TB	13	26.7.213	heated	Sweden, Latnjajaure	meadow	Liochthonius	strenzkei	Liochthonius strenzkei	Brachychthoniidae		1		1	1
2	509	Clip 2TB	13	26.7.213	heated	Sweden, Latnjajaure	meadow	Platynothrus	peltifer	Platynothrus peltifer	Camisiidae	3		14	3	17
2	509	Clip 2TB	13	26.7.213	heated	Sweden, Latnjajaure	meadow	Achipteria	sp. juv.	Oribatida juv. (Achipteria)	Achipteriidae			3	0	3
2	509	Clip 2TB	13	26.7.213	heated	Sweden, Latnjajaure	meadow	Fuscozetes	sp.	Fuscozetes sp. (14 Ng setae, n.sp. ?)	Ceratozetidae			3	0	3
2	509	Clip 2TB	13	26.7.213	heated	Sweden, Latnjajaure	meadow	Quadroppia	quadricarinata	Quadroppia quadricarinata	Quadropiidae	1			1	1
2	509	Clip 2TB	13	26.7.213	heated	Sweden, Latnjajaure	meadow	Oribatula	tibialis	Oribatula tibialis	Oribatulidae		1		1	1
2	509	Clip 2TB	13	26.7.213	heated	Sweden, Latnjajaure	meadow	Dissorhina	ornata	Dissorhina ornata	Oppiidae	15	8		23	23
2	509	Clip 2TB	13	26.7.213	heated	Sweden, Latnjajaure	meadow	Kunstidamaeus	sp. juv.	Oribatida juv. (Kunstidamaeus?)	Damaeidae			1	0	1
2	509	Clip 2TB	13	26.7.213	heated	Sweden, Latnjajaure	meadow	Suctobelbella	cf. arcana	Suctobelbella cf. arcana	Suctobelbidae		1		1	1
2	509	Clip 2TB	13	26.7.213	heated	Sweden, Latnjajaure	meadow	Kunstidamaeus	nidicola	Kunstidamaeus nidicola	Damaeidae	1	1		2	2
2	509	Clip 2TB	13	26.7.213	heated	Sweden, Latnjajaure	meadow	Suctobelbella	cf. nasalis	Suctobelbella cf. nasalis	Suctobelbidae		1		1	1
2	510	Clip 2TB	13	26.7.213	heated	Sweden, Latnjajaure	meadow	Oppiella	neerlandica	Oppiella neerlandica	Oppiidae	4	11		15	15
2	510	Clip 2TB	13	26.7.213	heated	Sweden, Latnjajaure	meadow	Fuscozetes	sp.	Fuscozetes sp. (14 Ng setae, n.sp. ?)	Ceratozetidae			1	0	1
2	510	Clip 2TB	13	26.7.213	heated	Sweden, Latnjajaure	meadow	Belba	compta	Belba compta	Damaeidae	1			1	1
2	510	Clip 2TB	13	26.7.213	heated	Sweden, Latnjajaure	meadow	Quadroppia	quadricarinata	Quadroppia quadricarinata	Quadropiidae	3			3	3
2	510	Clip 2TB	13	26.7.213	heated	Sweden, Latnjajaure	meadow	Platynothrus	peltifer	Platynothrus peltifer	Camisiidae	2			2	2
2	510	Clip 2TB	13	26.7.213	heated	Sweden, Latnjajaure	meadow	Dissorhina	ornata	Dissorhina ornata	Oppiidae	14	11		25	25
2	510	Clip 2TB	13	26.7.213	heated	Sweden, Latnjajaure	meadow	Eobrachychthonius	latior	Eobrachychthonius latior	Brachychthoniidae		1	2	1	3
3	511	Clip 1TB	13	26.7.213	heated	Sweden, Latnjajaure	meadow	Oppiella	neerlandica	Oppiella neerlandica	Oppiidae	5	3		8	8
3	511	Clip 1TB	13	26.7.213	heated	Sweden, Latnjajaure	meadow	Platynothrus	peltifer	Platynothrus peltifer	Camisiidae	1		4	1	5
3	511	Clip 1TB	13	26.7.213	heated	Sweden, Latnjajaure	meadow	Dissorhina	ornata	Dissorhina ornata	Oppiidae	7	7		14	14
3	511	Clip 1TB	13	26.7.213	heated	Sweden, Latnjajaure	meadow	Oppiidae	sp. juv.	Oribatida juv. (Oppiidae)	Oppiidae			1	0	1
3	511	Clip 1TB	13	26.7.213	heated	Sweden, Latnjajaure	meadow	Eobrachychthonius	latior	Eobrachychthonius latior	Brachychthoniidae		4	2	4	6
3	511	Clip 1TB	13	26.7.213	heated	Sweden, Latnjajaure	meadow	Damaeidae	sp. juv. (Belba ?)	Oribatida juv. (Damaeidae)	Damaeidae			1	0	1
3	511	Clip 1TB	13	26.7.213	heated	Sweden, Latnjajaure	meadow	Chamobates	borealis	Chamobates borealis	Chamobatidae		1		1	1
3	512	Clip 1TB	13	26.7.213	heated	Sweden, Latnjajaure	meadow	Platynothrus	peltifer	Platynothrus peltifer	Camisiidae			1	0	1
3	512	Clip 1TB	13	26.7.213	heated	Sweden, Latnjajaure	meadow	Achipteria	sp. juv.	Oribatida juv. (Achipteria)	Achipteriidae			2	0	2
3	512	Clip 1TB	13	26.7.213	heated	Sweden, Latnjajaure	meadow	Oribatula	tibialis	Oribatula tibialis	Oribatulidae	1			1	1
3	512	Clip 1TB	13	26.7.213	heated	Sweden, Latnjajaure	meadow	Ceratozetes	thienemanni	Ceratozetes thienemanni	Ceratozetidae	1			1	1
3	512	Clip 1TB	13	26.7.213	heated	Sweden, Latnjajaure	meadow	Eupelops	plicatus	Eupelops plicatus	Phenopelopidae		2		2	2
3	512	Clip 1TB	13	26.7.213	heated	Sweden, Latnjajaure	meadow	Tectocepheus	sp. juv.	Tectocepheus velatus velatus	Tectocepheidae			1	0	1
3	512	Clip 1TB	13	26.7.213	heated	Sweden, Latnjajaure	meadow	Liochthonius	strenzkei	Liochthonius strenzkei	Brachychthoniidae		2		2	2
3	512	Clip 1TB	13	26.7.213	heated	Sweden, Latnjajaure	meadow	Eobrachychthonius	latior	Eobrachychthonius latior	Brachychthoniidae		5		5	5
3	512	Clip 1TB	13	26.7.213	heated	Sweden, Latnjajaure	meadow	Suctobelba	trigona	Suctobelba trigona	Suctobelbidae		1		1	1
3	512	Clip 1TB	13	26.7.213	heated	Sweden, Latnjajaure	meadow	Dissorhina	ornata	Dissorhina ornata	Oppiidae	5	4		9	9
3	512	Clip 1TB	13	26.7.213	heated	Sweden, Latnjajaure	meadow	Oppiella	neerlandica	Oppiella neerlandica	Oppiidae	5	2		7	7
3	512	Clip 1TB	13	26.7.213	heated	Sweden, Latnjajaure	meadow	Oppiella	sp. (hygrophila)	Oppiella sp. (hygrophila)	Oppiidae	1			1	1
3	513	Clip 1TB	13	26.7.213	heated	Sweden, Latnjajaure	meadow	Platynothrus	peltifer	Platynothrus peltifer	Camisiidae			1	0	1
3	513	Clip 1TB	13	26.7.213	heated	Sweden, Latnjajaure	meadow	Oribatula	tibialis	Oribatula tibialis	Oribatulidae		1		1	1
3	513	Clip 1TB	13	26.7.213	heated	Sweden, Latnjajaure	meadow	Dissorhina	ornata	Dissorhina ornata	Oppiidae	2			2	2
3	513	Clip 1TB	13	26.7.213	heated	Sweden, Latnjajaure	meadow	Oppiella	neerlandica	Oppiella neerlandica	Oppiidae		3		3	3
3	513	Clip 1TB	13	26.7.213	heated	Sweden, Latnjajaure	meadow	Nothrus	borussicus	Nothrus borussicus	Nothridae			1	0	1
3	513	Clip 1TB	13	26.7.213	heated	Sweden, Latnjajaure	meadow	Edwardzetes	edwardsi	Edwardzetes edwardsi	Ceratozetidae		1		1	1
4	514	Clip 1T	13	26.7.213	heated	Sweden, Latnjajaure	meadow	Oribatula	tibialis	Oribatula tibialis	Oribatulidae		2		2	2
4	514	Clip 1T	13	26.7.213	heated	Sweden, Latnjajaure	meadow	Eobrachychthonius	latior	Eobrachychthonius latior	Brachychthoniidae		2		2	2
4	514	Clip 1T	13	26.7.213	heated	Sweden, Latnjajaure	meadow	Dissorhina	ornata	Dissorhina ornata	Oppiidae	3	2		5	5
4	514	Clip 1T	13	26.7.213	heated	Sweden, Latnjajaure	meadow	Oppiella	neerlandica	Oppiella neerlandica	Oppiidae	1	1		2	2
4	515	Clip 1T	13	26.7.213	heated	Sweden, Latnjajaure	meadow	Platynothrus	peltifer	Platynothrus peltifer	Camisiidae	1		3	1	4
4	515	Clip 1T	13	26.7.213	heated	Sweden, Latnjajaure	meadow	Achipteria	sp. juv.	Oribatida juv. (Achipteria)	Achipteriidae			1	0	1
4	515	Clip 1T	13	26.7.213	heated	Sweden, Latnjajaure	meadow	Liochthonius	strenzkei	Liochthonius strenzkei	Brachychthoniidae		2		2	2
4	515	Clip 1T	13	26.7.213	heated	Sweden, Latnjajaure	meadow	Oppiella	neerlandica	Oppiella neerlandica	Oppiidae	1	1		2	2
4	515	Clip 1T	13	26.7.213	heated	Sweden, Latnjajaure	meadow	Nothrus	borussicus	Nothrus borussicus	Nothridae	1		5	1	6
4	515	Clip 1T	13	26.7.213	heated	Sweden, Latnjajaure	meadow	Suctobelba	acutidens	Suctobelba acutidens	Suctobelbidae		1		1	1
4	515	Clip 1T	13	26.7.213	heated	Sweden, Latnjajaure	meadow	Fuscozetes	sp.	Fuscozetes sp. (14 Ng setae, n.sp. ?)	Ceratozetidae			3	0	3
4	515	Clip 1T	13	26.7.213	heated	Sweden, Latnjajaure	meadow	Damaeidae	sp. juv. (Belba ?)	Oribatida juv. (Damaeidae)	Damaeidae			2	0	2
4	515	Clip 1T	13	26.7.213	heated	Sweden, Latnjajaure	meadow	Ceratoppia	sp. juv. (2 dlhé pygidialne chlpy)	Oribatida juv. (2 dlhé pygidialne chlpy, Ceratoppia?)				1	0	1
4	515	Clip 1T	13	26.7.213	heated	Sweden, Latnjajaure	meadow	Liochthonius	sp. juv.	Liochthonius sp. juv.	Brachychthoniidae			1	0	1
4	516	Clip 1T	13	26.7.213	heated	Sweden, Latnjajaure	meadow	Platynothrus	peltifer	Platynothrus peltifer	Camisiidae			1	0	1
4	516	Clip 1T	13	26.7.213	heated	Sweden, Latnjajaure	meadow	Achipteria	sp. juv.	Oribatida juv. (Achipteria)	Achipteriidae			3	0	3
4	516	Clip 1T	13	26.7.213	heated	Sweden, Latnjajaure	meadow	Eupelops	plicatus	Eupelops plicatus	Phenopelopidae		2		2	2
4	516	Clip 1T	13	26.7.213	heated	Sweden, Latnjajaure	meadow	Dissorhina	ornata	Dissorhina ornata	Oppiidae	2	4		6	6
4	516	Clip 1T	13	26.7.213	heated	Sweden, Latnjajaure	meadow	Oppiella	sp. (hygrophila)	Oppiella sp. (hygrophila)	Oppiidae		1		1	1
1	517	Clip 1C3	13	26.7.213	control	Sweden, Latnjajaure	meadow	Platynothrus	peltifer	Platynothrus peltifer	Camisiidae			7	0	7
1	517	Clip 1C4	13	26.7.213	control	Sweden, Latnjajaure	meadow	Achipteria	sp. juv.	Oribatida juv. (Achipteria)	Achipteriidae			12	0	12
1	517	Clip 1C5	13	26.7.213	control	Sweden, Latnjajaure	meadow	Eupelops	plicatus	Eupelops plicatus	Phenopelopidae	1	1		2	2
1	517	Clip 1C6	13	26.7.213	control	Sweden, Latnjajaure	meadow	Oppiella	neerlandica	Oppiella neerlandica	Oppiidae	2	1		3	3
1	517	Clip 1C7	13	26.7.213	control	Sweden, Latnjajaure	meadow	Nothrus	borussicus	Nothrus borussicus	Nothridae			1	0	1
1	517	Clip 1C8	13	26.7.213	control	Sweden, Latnjajaure	meadow	Heminothrus	longisetosus	Heminothrus longisetosus	Camisiidae		1		1	1
1	517	Clip 1C9	13	26.7.213	control	Sweden, Latnjajaure	meadow	Suctobelbella	cf. arcana	Suctobelbella cf. arcana	Suctobelbidae		1		1	1
1	518	Clip 1C10	13	26.7.213	control	Sweden, Latnjajaure	meadow	Achipteria	sp. juv.	Oribatida juv. (Achipteria)	Achipteriidae			3	0	3
1	518	Clip 1C11	13	26.7.213	control	Sweden, Latnjajaure	meadow	Eobrachychthonius	latior	Eobrachychthonius latior	Brachychthoniidae		2		2	2
1	518	Clip 1C12	13	26.7.213	control	Sweden, Latnjajaure	meadow	Dissorhina	ornata	Dissorhina ornata	Oppiidae	5	1		6	6
1	518	Clip 1C13	13	26.7.213	control	Sweden, Latnjajaure	meadow	Oppiella	neerlandica	Oppiella neerlandica	Oppiidae		4		4	4
1	519	Clip 1C14	13	26.7.213	control	Sweden, Latnjajaure	meadow	Achipteria	sp. juv.	Oribatida juv. (Achipteria)	Achipteriidae			5	0	5
1	519	Clip 1C15	13	26.7.213	control	Sweden, Latnjajaure	meadow	Liochthonius	strenzkei	Liochthonius strenzkei	Brachychthoniidae		1		1	1
1	519	Clip 1C16	13	26.7.213	control	Sweden, Latnjajaure	meadow	Eobrachychthonius	latior	Eobrachychthonius latior	Brachychthoniidae		3		3	3
1	519	Clip 1C17	13	26.7.213	control	Sweden, Latnjajaure	meadow	Oppiella	neerlandica	Oppiella neerlandica	Oppiidae	6	2		8	8
2	520	Clip 1B	13	26.7.213	control	Sweden, Latnjajaure	meadow	Platynothrus	peltifer	Platynothrus peltifer	Camisiidae	1		13	1	14
2	520	Clip 1B	13	26.7.213	control	Sweden, Latnjajaure	meadow	Achipteria	sp. juv.	Oribatida juv. (Achipteria)	Achipteriidae			5	0	5
2	520	Clip 1B	13	26.7.213	control	Sweden, Latnjajaure	meadow	Oribatula	tibialis	Oribatula tibialis	Oribatulidae		1		1	1
2	520	Clip 1B	13	26.7.213	control	Sweden, Latnjajaure	meadow	Eupelops	plicatus	Eupelops plicatus	Phenopelopidae		1		1	1
2	520	Clip 1B	13	26.7.213	control	Sweden, Latnjajaure	meadow	Liochthonius	strenzkei	Liochthonius strenzkei	Brachychthoniidae		1		1	1
2	520	Clip 1B	13	26.7.213	control	Sweden, Latnjajaure	meadow	Eobrachychthonius	latior	Eobrachychthonius latior	Brachychthoniidae		1		1	1
2	520	Clip 1B	13	26.7.213	control	Sweden, Latnjajaure	meadow	Dissorhina	ornata	Dissorhina ornata	Oppiidae	1			1	1
2	520	Clip 1B	13	26.7.213	control	Sweden, Latnjajaure	meadow	Oppiella	neerlandica	Oppiella neerlandica	Oppiidae	3	4		7	7
2	520	Clip 1B	13	26.7.213	control	Sweden, Latnjajaure	meadow	Nothrus	borussicus	Nothrus borussicus	Nothridae	1		1	1	2
2	520	Clip 1B	13	26.7.213	control	Sweden, Latnjajaure	meadow	Heminothrus	longisetosus	Heminothrus longisetosus	Camisiidae	1			1	1
2	520	Clip 1B	13	26.7.213	control	Sweden, Latnjajaure	meadow	Belba	compta	Belba compta	Damaeidae	1			1	1
2	520	Clip 1B	13	26.7.213	control	Sweden, Latnjajaure	meadow	Tectocepheus	velatus velatus	Tectocepheus velatus velatus	Tectocepheidae	1			1	1
2	520	Clip 1B	13	26.7.213	control	Sweden, Latnjajaure	meadow	Liochthonius	cf. leptaleus	Liochthonius cf. leptaleus	Brachychthoniidae		1		1	1
2	520	Clip 1B	13	26.7.213	control	Sweden, Latnjajaure	meadow	Oribatida	sp. juv. (Scheloribatidae)	Oribatida juv. (Scheloribates ?)				2	0	2
2	521	Clip 1B	13	26.7.213	control	Sweden, Latnjajaure	meadow	Platynothrus	peltifer	Platynothrus peltifer	Camisiidae	1		2	1	3
2	521	Clip 1B	13	26.7.213	control	Sweden, Latnjajaure	meadow	Achipteria	sp. juv.	Oribatida juv. (Achipteria)	Achipteriidae			2	0	2
2	521	Clip 1B	13	26.7.213	control	Sweden, Latnjajaure	meadow	Oribatula	tibialis	Oribatula tibialis	Oribatulidae	1			1	1
2	521	Clip 1B	13	26.7.213	control	Sweden, Latnjajaure	meadow	Eupelops	plicatus	Eupelops plicatus	Phenopelopidae		3		3	3
2	521	Clip 1B	13	26.7.213	control	Sweden, Latnjajaure	meadow	Liochthonius	strenzkei	Liochthonius strenzkei	Brachychthoniidae		1		1	1
2	521	Clip 1B	13	26.7.213	control	Sweden, Latnjajaure	meadow	Oppiella	neerlandica	Oppiella neerlandica	Oppiidae	8	5		13	13
2	521	Clip 1B	13	26.7.213	control	Sweden, Latnjajaure	meadow	Oppiella	sp. (hygrophila)	Oppiella sp. (hygrophila)	Oppiidae	4	1		5	5
2	521	Clip 1B	13	26.7.213	control	Sweden, Latnjajaure	meadow	Nothrus	borussicus	Nothrus borussicus	Nothridae	3		8	3	11
2	521	Clip 1B	13	26.7.213	control	Sweden, Latnjajaure	meadow	Edwardzetes	edwardsi	Edwardzetes edwardsi	Ceratozetidae		1		1	1
2	521	Clip 1B	13	26.7.213	control	Sweden, Latnjajaure	meadow	Fuscozetes	sp.	Fuscozetes sp. (14 Ng setae, n.sp. ?)	Ceratozetidae			2	0	2
2	521	Clip 1B	13	26.7.213	control	Sweden, Latnjajaure	meadow	Liochthonius	cf. leptaleus	Liochthonius cf. leptaleus	Brachychthoniidae		2		2	2
2	521	Clip 1B	13	26.7.213	control	Sweden, Latnjajaure	meadow	Suctobelbella	subcornigera	Suctobelbella subcornigera	Suctobelbidae		1		1	1
2	522	Clip 1B	13	26.7.213	control	Sweden, Latnjajaure	meadow	Platynothrus	peltifer	Platynothrus peltifer	Camisiidae	1		3	1	4
2	522	Clip 1B	13	26.7.213	control	Sweden, Latnjajaure	meadow	Achipteria	sp. juv.	Oribatida juv. (Achipteria)	Achipteriidae			2	0	2
2	522	Clip 1B	13	26.7.213	control	Sweden, Latnjajaure	meadow	Liochthonius	strenzkei	Liochthonius strenzkei	Brachychthoniidae		1		1	1
2	522	Clip 1B	13	26.7.213	control	Sweden, Latnjajaure	meadow	Eobrachychthonius	latior	Eobrachychthonius latior	Brachychthoniidae		1		1	1
2	522	Clip 1B	13	26.7.213	control	Sweden, Latnjajaure	meadow	Oppiella	neerlandica	Oppiella neerlandica	Oppiidae		1		1	1
2	522	Clip 1B	13	26.7.213	control	Sweden, Latnjajaure	meadow	Nothrus	borussicus	Nothrus borussicus	Nothridae			4	0	4
2	522	Clip 1B	13	26.7.213	control	Sweden, Latnjajaure	meadow	Fuscozetes	sp.	Fuscozetes sp. (14 Ng setae, n.sp. ?)	Ceratozetidae	1		1	1	2
2	522	Clip 1B	13	26.7.213	control	Sweden, Latnjajaure	meadow	Liochthonius	sp. juv.	Liochthonius sp. juv.	Brachychthoniidae			1	0	1
2	522	Clip 1B	13	26.7.213	control	Sweden, Latnjajaure	meadow	Liochthonius	cf. leptaleus	Liochthonius cf. leptaleus	Brachychthoniidae		1		1	1
2	522	Clip 1B	13	26.7.213	control	Sweden, Latnjajaure	meadow	Oribatida	sp. (Scheloribatidae)	Oribatida juv. (Scheloribates ?)				1	0	1
3	523	Clip 2B	13	26.7.213	control	Sweden, Latnjajaure	meadow	Platynothrus	peltifer	Platynothrus peltifer	Camisiidae	2		7	2	9
3	523	Clip 2B	13	26.7.213	control	Sweden, Latnjajaure	meadow	Achipteria	sp. juv.	Oribatida juv. (Achipteria)	Achipteriidae			3	0	3
3	523	Clip 2B	13	26.7.213	control	Sweden, Latnjajaure	meadow	Tectocepheus	sp. juv.	Tectocepheus velatus velatus	Tectocepheidae			1	0	1
3	523	Clip 2B	13	26.7.213	control	Sweden, Latnjajaure	meadow	Eobrachychthonius	latior	Eobrachychthonius latior	Brachychthoniidae		3		3	3
3	523	Clip 2B	13	26.7.213	control	Sweden, Latnjajaure	meadow	Oppiella	neerlandica	Oppiella neerlandica	Oppiidae	1	6		7	7
3	523	Clip 2B	13	26.7.213	control	Sweden, Latnjajaure	meadow	Nothrus	borussicus	Nothrus borussicus	Nothridae	1		8	1	9
3	523	Clip 2B	13	26.7.213	control	Sweden, Latnjajaure	meadow	Fuscozetes	sp.	Fuscozetes sp. (14 Ng setae, n.sp. ?)	Ceratozetidae			8	0	8
3	523	Clip 2B	13	26.7.213	control	Sweden, Latnjajaure	meadow	Belba	compta	Belba compta	Damaeidae	2			2	2
3	523	Clip 2B	13	26.7.213	control	Sweden, Latnjajaure	meadow	Quadroppia	quadricarinata	Quadroppia quadricarinata	Quadropiidae	1			1	1
3	523	Clip 2B	13	26.7.213	control	Sweden, Latnjajaure	meadow	Oppiella	nova	Oppiella nova	Oppiidae	1			1	1
3	523	Clip 2B	13	26.7.213	control	Sweden, Latnjajaure	meadow	Oppiella	unicarinata	Oppiella unicarinata	Oppiidae	2			2	2
3	524	Clip 2B	13	26.7.213	control	Sweden, Latnjajaure	meadow	Platynothrus	peltifer	Platynothrus peltifer	Camisiidae	6		2	6	8
3	524	Clip 2B	13	26.7.213	control	Sweden, Latnjajaure	meadow	Oppiella	neerlandica	Oppiella neerlandica	Oppiidae	7	4		11	11
3	524	Clip 2B	13	26.7.213	control	Sweden, Latnjajaure	meadow	Oppiella	unicarinata	Oppiella unicarinata	Oppiidae		1		1	1
3	524	Clip 2B	13	26.7.213	control	Sweden, Latnjajaure	meadow	Quadroppia	quadricarinata	Quadroppia quadricarinata	Quadropiidae	1	3		4	4
3	524	Clip 2B	13	26.7.213	control	Sweden, Latnjajaure	meadow	Fuscozetes	sp.	Fuscozetes sp. (14 Ng setae, n.sp. ?)	Ceratozetidae			2	0	2
3	524	Clip 2B	13	26.7.213	control	Sweden, Latnjajaure	meadow	Nothrus	borussicus	Nothrus borussicus	Nothridae			3	0	3
3	524	Clip 2B	13	26.7.213	control	Sweden, Latnjajaure	meadow	Achipteria	sp. juv.	Oribatida juv. (Achipteria)	Achipteriidae			4	0	4
3	525	Clip 2B	13	26.7.213	control	Sweden, Latnjajaure	meadow	Platynothrus	peltifer	Platynothrus peltifer	Camisiidae	1		4	1	5
3	525	Clip 2B	13	26.7.213	control	Sweden, Latnjajaure	meadow	Oppiella	neerlandica	Oppiella neerlandica	Oppiidae	5	7		12	12
3	525	Clip 2B	13	26.7.213	control	Sweden, Latnjajaure	meadow	Quadroppia	quadricarinata	Quadroppia quadricarinata	Quadropiidae		1		1	1
3	525	Clip 2B	13	26.7.213	control	Sweden, Latnjajaure	meadow	Achipteria	sp. juv.	Oribatida juv. (Achipteria)	Achipteriidae			5	0	5
3	525	Clip 2B	13	26.7.213	control	Sweden, Latnjajaure	meadow	Oribatula	tibialis	Oribatula tibialis	Oribatulidae	1			1	1
3	525	Clip 2B	13	26.7.213	control	Sweden, Latnjajaure	meadow	Belba	compta	Belba compta	Damaeidae	1			1	1
3	525	Clip 2B	13	26.7.213	control	Sweden, Latnjajaure	meadow	Damaeidae	sp. juv. (Damaeus ?)	Oribatida juv. (Damaeidae)	Damaeidae			1	0	1
3	525	Clip 2B	13	26.7.213	control	Sweden, Latnjajaure	meadow	Camisia	biurus	Camisia biurus	Camisiidae	3		1	3	4
3	525	Clip 2B	13	26.7.213	control	Sweden, Latnjajaure	meadow	Mycobates	sarekensis	Mycobates sarekensis	Mycobatidae		1		1	1
3	525	Clip 2B	13	26.7.213	control	Sweden, Latnjajaure	meadow	Liochthonius	strenzkei	Liochthonius strenzkei	Brachychthoniidae		2		2	2
3	525	Clip 2B	13	26.7.213	control	Sweden, Latnjajaure	meadow	Dissorhina	ornata	Dissorhina ornata	Oppiidae	7	2		9	9
3	525	Clip 2B	13	26.7.213	control	Sweden, Latnjajaure	meadow	Suctobelbella	subcornigera	Suctobelbella subcornigera	Suctobelbidae		1		1	1
4	526	Clip 2 C2	13	26.7.213	control	Sweden, Latnjajaure	meadow	Platynothrus	peltifer	Platynothrus peltifer	Camisiidae	6		28	6	34
4	526	Clip 2 C2	13	26.7.213	control	Sweden, Latnjajaure	meadow	Oppiella	neerlandica	Oppiella neerlandica	Oppiidae	1	4		5	5
4	526	Clip 2 C2	13	26.7.213	control	Sweden, Latnjajaure	meadow	Fuscozetes	sp.	Fuscozetes sp. (14 Ng setae, n.sp. ?)	Ceratozetidae			4	0	4
4	526	Clip 2 C2	13	26.7.213	control	Sweden, Latnjajaure	meadow	Nothrus	borussicus	Nothrus borussicus	Nothridae	1		1	1	2
4	526	Clip 2 C2	13	26.7.213	control	Sweden, Latnjajaure	meadow	Achipteria	sp. juv.	Oribatida juv. (Achipteria)	Achipteriidae			4	0	4
4	526	Clip 2 C2	13	26.7.213	control	Sweden, Latnjajaure	meadow	Oribatula	tibialis	Oribatula tibialis	Oribatulidae	3			3	3
4	526	Clip 2 C2	13	26.7.213	control	Sweden, Latnjajaure	meadow	Liochthonius	strenzkei	Liochthonius strenzkei	Brachychthoniidae		1		1	1
4	526	Clip 2 C2	13	26.7.213	control	Sweden, Latnjajaure	meadow	Edwardzetes	edwardsi	Edwardzetes edwardsi	Ceratozetidae		1		1	1
4	526	Clip 2 C2	13	26.7.213	control	Sweden, Latnjajaure	meadow	Ceratoppia	sphaerica?	Ceratoppia sphaerica?	Ceratoppiidae	1			1	1
4	526	Clip 2 C2	13	26.7.213	control	Sweden, Latnjajaure	meadow	Tectocepheus	velatus velatus	Tectocepheus velatus velatus	Tectocepheidae	1		1	1	2
4	526	Clip 2 C2	13	26.7.213	control	Sweden, Latnjajaure	meadow	Tectocepheus	velatus sarekensis	Tectocepheus velatus sarekensis	Tectocepheidae	1			1	1
4	526	Clip 2 C2	13	26.7.213	control	Sweden, Latnjajaure	meadow	Eupelops	plicatus	Eupelops plicatus	Phenopelopidae	1			1	1
4	526	Clip 2 C2	13	26.7.213	control	Sweden, Latnjajaure	meadow	Chamobates	borealis	Chamobates borealis	Chamobatidae	1			1	1
4	526	Clip 2 C2	13	26.7.213	control	Sweden, Latnjajaure	meadow	Suctobelbella	sarekensis	Suctobelbella sarekensis	Suctobelbidae	1			1	1
4	526	Clip 2 C2	13	26.7.213	control	Sweden, Latnjajaure	meadow	Oppiidae	sp. juv.	Oribatida juv. (Oppiidae)	Oppiidae			3	0	3
4	526	Clip 2 C2	13	26.7.213	control	Sweden, Latnjajaure	meadow	Heminothrus	longisetosus	Heminothrus longisetosus	Camisiidae			1	0	1
4	526	Clip 2 C2	13	26.7.213	control	Sweden, Latnjajaure	meadow	Tegoribates	latirostris (?)	Tegoribates latirostris (?)	Tegoribatidae		1		1	1
4	526	Clip 2 C2	13	26.7.213	control	Sweden, Latnjajaure	meadow	Trichoribates	sp.	Trichoribates sp.	Ceratozetidae	1	2		3	3
4	526	Clip 2 C2	13	26.7.213	control	Sweden, Latnjajaure	meadow	Melanozetes	mollicomus	Melanozetes mollicomus	Ceratozetidae	1	4		5	5
4	527	Clip 2 C2	13	26.7.213	control	Sweden, Latnjajaure	meadow	Platynothrus	peltifer	Platynothrus peltifer	Camisiidae	1		21	1	22
4	527	Clip 2 C2	13	26.7.213	control	Sweden, Latnjajaure	meadow	Oppiella	neerlandica	Oppiella neerlandica	Oppiidae	11	9		20	20
4	527	Clip 2 C2	13	26.7.213	control	Sweden, Latnjajaure	meadow	Oppiella	sp. (hygrophila)	Oppiella sp. (hygrophila)	Oppiidae		1		1	1
4	527	Clip 2 C2	13	26.7.213	control	Sweden, Latnjajaure	meadow	Fuscozetes	sp.	Fuscozetes sp. (14 Ng setae, n.sp. ?)	Ceratozetidae			6	0	6
4	527	Clip 2 C2	13	26.7.213	control	Sweden, Latnjajaure	meadow	Nothrus	borussicus	Nothrus borussicus	Nothridae			5	0	5
4	527	Clip 2 C2	13	26.7.213	control	Sweden, Latnjajaure	meadow	Achipteria	sp. juv.	Oribatida juv. (Achipteria)	Achipteriidae			4	0	4
4	527	Clip 2 C2	13	26.7.213	control	Sweden, Latnjajaure	meadow	Liochthonius	strenzkei	Liochthonius strenzkei	Brachychthoniidae		3		3	3
4	527	Clip 2 C2	13	26.7.213	control	Sweden, Latnjajaure	meadow	Oppiella	aff. marginedentata	Oppiella aff. marginedentata	Oppiidae	1			1	1
4	527	Clip 2 C2	13	26.7.213	control	Sweden, Latnjajaure	meadow	Damaeidae	sp. juv.	Oribatida juv. (Damaeidae)	Damaeidae			2	0	2
4	527	Clip 2 C2	13	26.7.213	control	Sweden, Latnjajaure	meadow	Tectocepheus	velatus sarekensis	Tectocepheus velatus sarekensis	Tectocepheidae	1			1	1
4	527	Clip 2 C2	13	26.7.213	control	Sweden, Latnjajaure	meadow	Tectocepheus	velatus velatus	Tectocepheus velatus velatus	Tectocepheidae	2		1	2	3
4	527	Clip 2 C2	13	26.7.213	control	Sweden, Latnjajaure	meadow	Eupelops	plicatus	Eupelops plicatus	Phenopelopidae		1		1	1
4	527	Clip 2 C2	13	26.7.213	control	Sweden, Latnjajaure	meadow	Oppiidae	sp. juv.	Oribatida juv. (Oppiidae)	Oppiidae			1	0	1
4	527	Clip 2 C2	13	26.7.213	control	Sweden, Latnjajaure	meadow	Liochthonius	cf. leptaleus	Liochthonius cf. leptaleus	Brachychthoniidae		2		2	2
4	527	Clip 2 C2	13	26.7.213	control	Sweden, Latnjajaure	meadow	Eobrachychthonius	latior	Eobrachychthonius latior	Brachychthoniidae		2	1	2	3
4	528	Clip 2 C2	13	26.7.213	control	Sweden, Latnjajaure	meadow	Platynothrus	peltifer	Platynothrus peltifer	Camisiidae	4		13	4	17
4	528	Clip 2 C2	13	26.7.213	control	Sweden, Latnjajaure	meadow	Oppiella	neerlandica	Oppiella neerlandica	Oppiidae	13	13		26	26
4	528	Clip 2 C2	13	26.7.213	control	Sweden, Latnjajaure	meadow	Suctobelbella	arcana	Suctobelbella arcana	Oppiidae		2		2	2
4	528	Clip 2 C2	13	26.7.213	control	Sweden, Latnjajaure	meadow	Fuscozetes	sp.	Fuscozetes sp. (14 Ng setae, n.sp. ?)	Ceratozetidae			4	0	4
4	528	Clip 2 C2	13	26.7.213	control	Sweden, Latnjajaure	meadow	Nothrus	borussicus	Nothrus borussicus	Nothridae	1		6	1	7
4	528	Clip 2 C2	13	26.7.213	control	Sweden, Latnjajaure	meadow	Achipteria	sp. juv.	Oribatida juv. (Achipteria)	Achipteriidae			1	0	1
4	528	Clip 2 C2	13	26.7.213	control	Sweden, Latnjajaure	meadow	Belba	compta	Belba compta	Damaeidae	5	1		6	6
4	528	Clip 2 C2	13	26.7.213	control	Sweden, Latnjajaure	meadow	Liochthonius	strenzkei	Liochthonius strenzkei	Brachychthoniidae		1		1	1
4	528	Clip 2 C2	13	26.7.213	control	Sweden, Latnjajaure	meadow	Suctobelbella	subcornigera	Suctobelbella subcornigera	Suctobelbidae		1		1	1
4	528	Clip 2 C2	13	26.7.213	control	Sweden, Latnjajaure	meadow	Damaeidae	sp. juv.	Oribatida juv. (Damaeidae)	Damaeidae			1	0	1
4	528	Clip 2 C2	13	26.7.213	control	Sweden, Latnjajaure	meadow	Eupelops	plicatus	Eupelops plicatus	Phenopelopidae		1		1	1
4	528	Clip 2 C2	13	26.7.213	control	Sweden, Latnjajaure	meadow	Suctobelbella	cf. sarekensis	Suctobelbella cf. sarekensis	Suctobelbidae		2		2	2
4	528	Clip 2 C2	13	26.7.213	control	Sweden, Latnjajaure	meadow	Oppiidae	sp. juv.	Oribatida juv. (Oppiidae)	Oppiidae			2	0	2
4	528	Clip 2 C2	13	26.7.213	control	Sweden, Latnjajaure	meadow	Liochthonius	cf. leptaleus	Liochthonius cf. leptaleus	Brachychthoniidae		3		3	3
4	528	Clip 2 C2	13	26.7.213	control	Sweden, Latnjajaure	meadow	Eobrachychthonius	latior	Eobrachychthonius latior	Brachychthoniidae			1	0	1
4	528	Clip 2 C2	13	26.7.213	control	Sweden, Latnjajaure	meadow	Tectocepheus	sp. juv.	Tectocepheus velatus velatus	Tectocepheidae			4	0	4
1	529	Ranniv T5	13	26.7.213	heated	Sweden, Latnjajaure	wet meadow	Platynothrus	peltifer	Platynothrus peltifer	Camisiidae	2		5	2	7
1	529	Ranniv T5	13	26.7.213	heated	Sweden, Latnjajaure	wet meadow	Oppiella	neerlandica	Oppiella neerlandica	Oppiidae	4	1		5	5
1	529	Ranniv T5	13	26.7.213	heated	Sweden, Latnjajaure	wet meadow	Edwardzetes	edwardsi	Edwardzetes edwardsi	Ceratozetidae	1			1	1
1	529	Ranniv T5	13	26.7.213	heated	Sweden, Latnjajaure	wet meadow	Chamobates	borealis	Chamobates borealis	Chamobatidae		1		1	1
1	529	Ranniv T5	13	26.7.213	heated	Sweden, Latnjajaure	wet meadow	Tectocepheus	velatus velatus	Tectocepheus velatus velatus	Tectocepheidae	2			2	2
1	530	Ranniv T5	13	26.7.213	heated	Sweden, Latnjajaure	wet meadow	Platynothrus	peltifer	Platynothrus peltifer	Camisiidae	4		18	4	22
1	530	Ranniv T5	13	26.7.213	heated	Sweden, Latnjajaure	wet meadow	Oppiella	neerlandica	Oppiella neerlandica	Oppiidae	19	7		26	26
1	530	Ranniv T5	13	26.7.213	heated	Sweden, Latnjajaure	wet meadow	Nothrus	borussicus	Nothrus borussicus	Nothridae	1		1	1	2
1	530	Ranniv T5	13	26.7.213	heated	Sweden, Latnjajaure	wet meadow	Achipteria	sp. juv.	Oribatida juv. (Achipteria)	Achipteriidae			1	0	1
1	531	Ranniv T5	13	26.7.213	heated	Sweden, Latnjajaure	wet meadow	Platynothrus	peltifer	Platynothrus peltifer	Camisiidae	6		8	6	14
1	531	Ranniv T5	13	26.7.213	heated	Sweden, Latnjajaure	wet meadow	Oppiella	neerlandica	Oppiella neerlandica	Oppiidae	6	4		10	10
1	531	Ranniv T5	13	26.7.213	heated	Sweden, Latnjajaure	wet meadow	Nothrus	borussicus	Nothrus borussicus	Nothridae			1	0	1
1	531	Ranniv T5	13	26.7.213	heated	Sweden, Latnjajaure	wet meadow	Suctobelbella	acutidens	Suctobelbella acutidens	Suctobelbidae		3		3	3
2	532	Ranniv T4	13	26.7.213	heated	Sweden, Latnjajaure	wet meadow	Platynothrus	peltifer	Platynothrus peltifer	Camisiidae	1		2	1	3
2	532	Ranniv T4	13	26.7.213	heated	Sweden, Latnjajaure	wet meadow	Oppiella	neerlandica	Oppiella neerlandica	Oppiidae	4	8		12	12
2	532	Ranniv T4	13	26.7.213	heated	Sweden, Latnjajaure	wet meadow	Nothrus	borussicus	Nothrus borussicus	Camisiidae	1			1	1
2	532	Ranniv T4	13	26.7.213	heated	Sweden, Latnjajaure	wet meadow	Suctobelba	regia	Suctobelba regia	Suctobelbidae		1		1	1
2	532	Ranniv T4	13	26.7.213	heated	Sweden, Latnjajaure	wet meadow	Oppiella	unicarinata	Oppiella unicarinata	Oppiidae	2			2	2
2	533	Ranniv T4	13	26.7.213	heated	Sweden, Latnjajaure	wet meadow	Platynothrus	peltifer	Platynothrus peltifer	Camisiidae	1			1	1
2	533	Ranniv T4	13	26.7.213	heated	Sweden, Latnjajaure	wet meadow	Oppiella	neerlandica	Oppiella neerlandica	Oppiidae	2	1		3	3
2	533	Ranniv T4	13	26.7.213	heated	Sweden, Latnjajaure	wet meadow	Chamobates	borealis	Chamobates borealis	Chamobatidae		1		1	1
2	533	Ranniv T4	13	26.7.213	heated	Sweden, Latnjajaure	wet meadow	Tectocepheus	sp. juv.	Tectocepheus velatus velatus	Tectocepheidae			1	0	1
2	533	Ranniv T4	13	26.7.213	heated	Sweden, Latnjajaure	wet meadow	Damaeidae	sp. juv.	Oribatida juv. (Damaeidae)	Damaeidae			1	0	1
2	534	Ranniv T4	13	26.7.213	heated	Sweden, Latnjajaure	wet meadow	Platynothrus	peltifer	Platynothrus peltifer	Camisiidae	1		1	1	2
2	534	Ranniv T4	13	26.7.213	heated	Sweden, Latnjajaure	wet meadow	Oppiella	neerlandica	Oppiella neerlandica	Oppiidae	5	4		9	9
3	535	Ranniv T2	13	26.7.213	heated	Sweden, Latnjajaure	wet meadow	Oppiella	neerlandica	Oppiella neerlandica	Oppiidae	2	1		3	3
3	535	Ranniv T2	13	26.7.213	heated	Sweden, Latnjajaure	wet meadow	Tectocepheus	sp. juv.	Tectocepheus velatus velatus	Tectocepheidae			2	0	2
3	535	Ranniv T2	13	26.7.213	heated	Sweden, Latnjajaure	wet meadow	Damaeidae	sp. juv.	Oribatida juv. (Damaeidae)	Damaeidae			1	0	1
3	535	Ranniv T2	13	26.7.213	heated	Sweden, Latnjajaure	wet meadow	Carabodes	labyrinthicus	Carabodes labyrinthicus	Carabodidae	1			1	1
3	535	Ranniv T2	13	26.7.213	heated	Sweden, Latnjajaure	wet meadow	Liochthonius	strenzkei	Liochthonius strenzkei	Brachychthoniidae		1		1	1
3	536	Ranniv T2	13	26.7.213	heated	Sweden, Latnjajaure	wet meadow	Achipteria	sp. juv.	Oribatida juv. (Achipteria)	Achipteriidae			2	0	2
3	536	Ranniv T2	13	26.7.213	heated	Sweden, Latnjajaure	wet meadow	Liochthonius	strenzkei	Liochthonius strenzkei	Brachychthoniidae		1		1	1
3	536	Ranniv T2	13	26.7.213	heated	Sweden, Latnjajaure	wet meadow	Fuscozetes	sp.	Fuscozetes sp. (14 Ng setae, n.sp. ?)	Ceratozetidae			4	0	4
3	536	Ranniv T2	13	26.7.213	heated	Sweden, Latnjajaure	wet meadow	Quadroppia	quadricarinata	Quadroppia quadricarinata	Quadropiidae		1		1	1
3	536	Ranniv T2	13	26.7.213	heated	Sweden, Latnjajaure	wet meadow	Eupelops	plicatus	Eupelops plicatus	Phenopelopidae	1			1	1
3	537	Ranniv T2	13	26.7.213	heated	Sweden, Latnjajaure	wet meadow	Platynothrus	peltifer	Platynothrus peltifer	Camisiidae			1	0	1
3	537	Ranniv T2	13	26.7.213	heated	Sweden, Latnjajaure	wet meadow	Edwardzetes	edwardsi	Edwardzetes edwardsi	Ceratozetidae		1		1	1
3	537	Ranniv T2	13	26.7.213	heated	Sweden, Latnjajaure	wet meadow	Tectocepheus	velatus velatus	Tectocepheus velatus velatus	Tectocepheidae	5		3	5	8
4	538	Ranniv T3	13	26.7.213	heated	Sweden, Latnjajaure	wet meadow	Liochthonius	strenzkei	Liochthonius strenzkei	Brachychthoniidae		1		1	1
4	539	Ranniv T3	13	26.7.213	heated	Sweden, Latnjajaure	wet meadow	Oppiella	neerlandica	Oppiella neerlandica	Oppiidae	1			1	1
4	539	Ranniv T3	13	26.7.213	heated	Sweden, Latnjajaure	wet meadow	Nothrus	borussicus	Nothrus borussicus	Nothridae			1	0	1
4	539	Ranniv T3	13	26.7.213	heated	Sweden, Latnjajaure	wet meadow	Liochthonius	strenzkei	Liochthonius strenzkei	Brachychthoniidae		3	1	3	4
4	540	Ranniv T3	13	26.7.213	heated	Sweden, Latnjajaure	wet meadow	Oppiella	neerlandica	Oppiella neerlandica	Oppiidae	3	1		4	4
4	540	Ranniv T3	13	26.7.213	heated	Sweden, Latnjajaure	wet meadow	Achipteria	sp. juv.	Oribatida juv. (Achipteria)	Achipteriidae			3	0	3
4	540	Ranniv T3	13	26.7.213	heated	Sweden, Latnjajaure	wet meadow	Liochthonius	strenzkei	Liochthonius strenzkei	Brachychthoniidae			2	0	2
4	540	Ranniv T3	13	26.7.213	heated	Sweden, Latnjajaure	wet meadow	Fuscozetes	sp.	Fuscozetes sp. (14 Ng setae, n.sp. ?)	Ceratozetidae			2	0	2
1	541	Ranniv C5	13	26.7.213	control	Sweden, Latnjajaure	wet meadow	Platynothrus	peltifer	Platynothrus peltifer	Camisiidae	3		1	3	4
1	541	Ranniv C5	13	26.7.213	control	Sweden, Latnjajaure	wet meadow	Edwardzetes	edwardsi	Edwardzetes edwardsi	Ceratozetidae	1			1	1
1	541	Ranniv C5	13	26.7.213	control	Sweden, Latnjajaure	wet meadow	Eupelops	plicatus	Eupelops plicatus	Phenopelopidae		1		1	1
1	541	Ranniv C5	13	26.7.213	control	Sweden, Latnjajaure	wet meadow	Oribatula	tibialis	Oribatula tibialis	Oribatulidae	1			1	1
1	541	Ranniv C5	13	26.7.213	control	Sweden, Latnjajaure	wet meadow	Oppiella	neerlandica	Oppiella neerlandica	Oppiidae	8	3		11	11
1	541	Ranniv C5	13	26.7.213	control	Sweden, Latnjajaure	wet meadow	Oppiella	unicarinata	Oppiella unicarinata	Oppiidae	1	1		2	2
1	541	Ranniv C5	13	26.7.213	control	Sweden, Latnjajaure	wet meadow	Oppiidae	sp. juv.	Oribatida juv. (Oppiidae)	Oppiidae			1	0	1
1	541	Ranniv C5	13	26.7.213	control	Sweden, Latnjajaure	wet meadow	Fuscozetes	sp.	Fuscozetes sp. (14 Ng setae, n.sp. ?)	Ceratozetidae			3	0	3
1	541	Ranniv C5	13	26.7.213	control	Sweden, Latnjajaure	wet meadow	Nothrus	borussicus	Nothrus borussicus	Nothridae			3	0	3
1	542	Ranniv C5	13	26.7.213	control	Sweden, Latnjajaure	wet meadow	Platynothrus	peltifer	Platynothrus peltifer	Camisiidae	4		8	4	12
1	542	Ranniv C5	13	26.7.213	control	Sweden, Latnjajaure	wet meadow	Eupelops	plicatus	Eupelops plicatus	Phenopelopidae	1			1	1
1	542	Ranniv C5	13	26.7.213	control	Sweden, Latnjajaure	wet meadow	Oppiella	neerlandica	Oppiella neerlandica	Oppiidae	2	1		3	3
1	542	Ranniv C5	13	26.7.213	control	Sweden, Latnjajaure	wet meadow	Fuscozetes	sp.	Fuscozetes sp. (14 Ng setae, n.sp. ?)	Ceratozetidae			2	0	2
1	542	Ranniv C5	13	26.7.213	control	Sweden, Latnjajaure	wet meadow	Nothrus	borussicus	Nothrus borussicus	Nothridae			3	0	3
1	542	Ranniv C5	13	26.7.213	control	Sweden, Latnjajaure	wet meadow	Achipteria	sp. juv.	Oribatida juv. (Achipteria)	Achipteriidae			2	0	2
1	542	Ranniv C5	13	26.7.213	control	Sweden, Latnjajaure	wet meadow	Dissorhina	ornata	Dissorhina ornata	Oppiidae		1		1	1
1	543	Ranniv C5	13	26.7.213	control	Sweden, Latnjajaure	wet meadow	Platynothrus	peltifer	Platynothrus peltifer	Camisiidae	12		6	12	18
1	543	Ranniv C5	13	26.7.213	control	Sweden, Latnjajaure	wet meadow	Edwardzetes	edwardsi	Edwardzetes edwardsi	Ceratozetidae	1			1	1
1	543	Ranniv C5	13	26.7.213	control	Sweden, Latnjajaure	wet meadow	Eupelops	plicatus	Eupelops plicatus	Phenopelopidae		1		1	1
1	543	Ranniv C5	13	26.7.213	control	Sweden, Latnjajaure	wet meadow	Oribatula	tibialis	Oribatula tibialis	Oribatulidae	1	2		3	3
1	543	Ranniv C5	13	26.7.213	control	Sweden, Latnjajaure	wet meadow	Oppiella	neerlandica	Oppiella neerlandica	Oppiidae	15	15		30	30
1	543	Ranniv C5	13	26.7.213	control	Sweden, Latnjajaure	wet meadow	Fuscozetes	sp.	Fuscozetes sp. (14 Ng setae, n.sp. ?)	Ceratozetidae			4	0	4
1	543	Ranniv C5	13	26.7.213	control	Sweden, Latnjajaure	wet meadow	Nothrus	borussicus	Nothrus borussicus	Nothridae			3	0	3
1	543	Ranniv C5	13	26.7.213	control	Sweden, Latnjajaure	wet meadow	Achipteria	sp. juv.	Oribatida juv. (Achipteria)	Achipteriidae			2	0	2
1	543	Ranniv C5	13	26.7.213	control	Sweden, Latnjajaure	wet meadow	Dissorhina	ornata	Dissorhina ornata	Oppiidae	1	1		2	2
1	543	Ranniv C5	13	26.7.213	control	Sweden, Latnjajaure	wet meadow	Chamobates	borealis	Chamobates borealis	Chamobatidae		2		2	2
1	543	Ranniv C5	13	26.7.213	control	Sweden, Latnjajaure	wet meadow	Eobrachychthonius	latior	Eobrachychthonius latior	Brachychthoniidae		1		1	1
1	543	Ranniv C5	13	26.7.213	control	Sweden, Latnjajaure	wet meadow	Tectocepheus	velatus velatus	Tectocepheus velatus velatus	Tectocepheidae	2			2	2
1	543	Ranniv C5	13	26.7.213	control	Sweden, Latnjajaure	wet meadow	Suctobelbella	cf. sarekensis	Suctobelbella cf. sarekensis	Suctobelbidae		1		1	1
2	544	Ranniv C4	13	26.7.213	control	Sweden, Latnjajaure	wet meadow	Platynothrus	peltifer	Platynothrus peltifer	Camisiidae	6		9	6	15
2	544	Ranniv C4	13	26.7.213	control	Sweden, Latnjajaure	wet meadow	Eupelops	plicatus	Eupelops plicatus	Phenopelopidae	1			1	1
2	544	Ranniv C4	13	26.7.213	control	Sweden, Latnjajaure	wet meadow	Oppiella	neerlandica	Oppiella neerlandica	Oppiidae	16	1		17	17
2	544	Ranniv C4	13	26.7.213	control	Sweden, Latnjajaure	wet meadow	Fuscozetes	sp.	Fuscozetes sp. (14 Ng setae, n.sp. ?)	Ceratozetidae			11	0	11
2	544	Ranniv C4	13	26.7.213	control	Sweden, Latnjajaure	wet meadow	Nothrus	borussicus	Nothrus borussicus	Nothridae	3		2	3	5
2	544	Ranniv C4	13	26.7.213	control	Sweden, Latnjajaure	wet meadow	Tectocepheus	velatus velatus	Tectocepheus velatus velatus	Tectocepheidae	4		1	4	5
2	544	Ranniv C4	13	26.7.213	control	Sweden, Latnjajaure	wet meadow	Oromurcia	cf. sudetica	Oromurcia cf. sudetica	Ceratozetidae	3	1		4	4
2	544	Ranniv C4	13	26.7.213	control	Sweden, Latnjajaure	wet meadow	Melanozetes	mollicomus	Melanozetes mollicomus	Ceratozetidae	4	7		11	11
2	544	Ranniv C4	13	26.7.213	control	Sweden, Latnjajaure	wet meadow	Liochthonius	cf. leptaleus	Liochthonius cf. leptaleus	Brachychthoniidae		1		1	1
2	544	Ranniv C4	13	26.7.213	control	Sweden, Latnjajaure	wet meadow	Melanozetes	sp. juv.	Melanozetes juv. (Oromurcia?)	Ceratozetidae			3	0	3
2	544	Ranniv C4	13	26.7.213	control	Sweden, Latnjajaure	wet meadow	Ceratozetes	parvulus	Ceratozetes parvulus	Ceratozetidae	1			1	1
2	545	Ranniv C4	13	26.7.213	control	Sweden, Latnjajaure	wet meadow	Platynothrus	peltifer	Platynothrus peltifer	Camisiidae	3		65	3	68
2	545	Ranniv C4	13	26.7.213	control	Sweden, Latnjajaure	wet meadow	Edwardzetes	edwardsi	Edwardzetes edwardsi	Ceratozetidae	1			1	1
2	545	Ranniv C4	13	26.7.213	control	Sweden, Latnjajaure	wet meadow	Eupelops	plicatus	Eupelops plicatus	Phenopelopidae	1			1	1
2	545	Ranniv C4	13	26.7.213	control	Sweden, Latnjajaure	wet meadow	Oppiella	neerlandica	Oppiella neerlandica	Oppiidae	8	3		11	11
2	545	Ranniv C4	13	26.7.213	control	Sweden, Latnjajaure	wet meadow	Oppiidae	sp. juv.	Oribatida juv. (Oppiidae)	Oppiidae			1	0	1
2	545	Ranniv C4	13	26.7.213	control	Sweden, Latnjajaure	wet meadow	Nothrus	borussicus	Nothrus borussicus	Nothridae			1	0	1
2	545	Ranniv C4	13	26.7.213	control	Sweden, Latnjajaure	wet meadow	Achipteria	sp. juv.	Oribatida juv. (Achipteria)	Achipteriidae			2	0	2
2	545	Ranniv C4	13	26.7.213	control	Sweden, Latnjajaure	wet meadow	Tectocepheus	velatus velatus	Tectocepheus velatus velatus	Tectocepheidae	12		15	12	27
2	545	Ranniv C4	13	26.7.213	control	Sweden, Latnjajaure	wet meadow	Oromurcia	cf. sudetica	Oromurcia cf. sudetica	Ceratozetidae	5	9		14	14
2	545	Ranniv C4	13	26.7.213	control	Sweden, Latnjajaure	wet meadow	Melanozetes	sp. juv.	Melanozetes juv. (Oromurcia?)	Ceratozetidae			8	0	8
2	545	Ranniv C4	13	26.7.213	control	Sweden, Latnjajaure	wet meadow	Platynothrus	aff. peltifer	Platynothrus aff. peltifer	Camisiidae	2			2	2
2	545	Ranniv C4	13	26.7.213	control	Sweden, Latnjajaure	wet meadow	Liochthonius	strenzkei	Liochthonius strenzkei	Brachychthoniidae		3		3	3
2	546	Ranniv C4	13	26.7.213	control	Sweden, Latnjajaure	wet meadow	Oppiella	neerlandica	Oppiella neerlandica	Oppiidae	3	1		4	4
3	547	Ranniv C3	13	26.7.213	control	Sweden, Latnjajaure	wet meadow	Platynothrus	peltifer	Platynothrus peltifer	Camisiidae			4	0	4
3	547	Ranniv C3	13	26.7.213	control	Sweden, Latnjajaure	wet meadow	Melanozetes	sp. juv.	Melanozetes juv. (Oromurcia?)	Ceratozetidae			1	0	1
3	547	Ranniv C3	13	26.7.213	control	Sweden, Latnjajaure	wet meadow	Heminothrus	longisetosus	Heminothrus longisetosus	Camisiidae			1	0	1
3	548	Ranniv C3	13	26.7.213	control	Sweden, Latnjajaure	wet meadow	Platynothrus	peltifer	Platynothrus peltifer	Camisiidae			2	0	2
3	548	Ranniv C3	13	26.7.213	control	Sweden, Latnjajaure	wet meadow	Oppiella	neerlandica	Oppiella neerlandica	Oppiidae	1	3		4	4
3	548	Ranniv C3	13	26.7.213	control	Sweden, Latnjajaure	wet meadow	Nothrus	borussicus	Nothrus borussicus	Nothridae	1			1	1
3	548	Ranniv C3	13	26.7.213	control	Sweden, Latnjajaure	wet meadow	Oromurcia	cf. sudetica	Oromurcia cf. sudetica	Ceratozetidae	1			1	1
3	548	Ranniv C3	13	26.7.213	control	Sweden, Latnjajaure	wet meadow	Melanozetes	sp. juv.	Melanozetes juv. (Oromurcia?)	Ceratozetidae			2	0	2
3	548	Ranniv C3	13	26.7.213	control	Sweden, Latnjajaure	wet meadow	Belba	compta	Belba compta	Damaeidae		1		1	1
3	549	Ranniv C3	13	26.7.213	control	Sweden, Latnjajaure	wet meadow	Platynothrus	peltifer	Platynothrus peltifer	Camisiidae			5	0	5
3	549	Ranniv C3	13	26.7.213	control	Sweden, Latnjajaure	wet meadow	Achipteria	sp. juv.	Oribatida juv. (Achipteria)	Achipteriidae			1	0	1
3	549	Ranniv C3	13	26.7.213	control	Sweden, Latnjajaure	wet meadow	Oromurcia	cf. sudetica	Oromurcia cf. sudetica	Ceratozetidae		2		2	2
4	550	Ranniv C2	13	26.7.213	control	Sweden, Latnjajaure	wet meadow	Edwardzetes	edwardsi	Edwardzetes edwardsi	Ceratozetidae	1			1	1
4	550	Ranniv C2	13	26.7.213	control	Sweden, Latnjajaure	wet meadow	Oppiella	neerlandica	Oppiella neerlandica	Oppiidae	1			1	1
4	550	Ranniv C2	13	26.7.213	control	Sweden, Latnjajaure	wet meadow	Nothrus	borussicus	Nothrus borussicus	Nothridae			1	0	1
4	550	Ranniv C2	13	26.7.213	control	Sweden, Latnjajaure	wet meadow	Achipteria	sp. juv.	Oribatida juv. (Achipteria)	Achipteriidae			4	0	4
4	550	Ranniv C2	13	26.7.213	control	Sweden, Latnjajaure	wet meadow	Tectocepheus	velatus velatus	Tectocepheus velatus velatus	Tectocepheidae	12		23	12	35
4	550	Ranniv C2	13	26.7.213	control	Sweden, Latnjajaure	wet meadow	Oromurcia	cf. sudetica	Oromurcia cf. sudetica	Ceratozetidae	3	2		5	5
4	550	Ranniv C2	13	26.7.213	control	Sweden, Latnjajaure	wet meadow	Melanozetes	sp. juv.	Melanozetes juv. (Oromurcia?)	Ceratozetidae			5	0	5
4	550	Ranniv C2	13	26.7.213	control	Sweden, Latnjajaure	wet meadow	Liochthonius	strenzkei	Liochthonius strenzkei	Brachychthoniidae		3		3	3
4	551	Ranniv C2	13	26.7.213	control	Sweden, Latnjajaure	wet meadow	Platynothrus	peltifer	Platynothrus peltifer	Camisiidae			2	0	2
4	551	Ranniv C2	13	26.7.213	control	Sweden, Latnjajaure	wet meadow	Oppiella	neerlandica	Oppiella neerlandica	Oppiidae	7	7		14	14
4	551	Ranniv C2	13	26.7.213	control	Sweden, Latnjajaure	wet meadow	Nothrus	borussicus	Nothrus borussicus	Nothridae	1		2	1	3
4	551	Ranniv C2	13	26.7.213	control	Sweden, Latnjajaure	wet meadow	Tectocepheus	velatus velatus	Tectocepheus velatus velatus	Tectocepheidae	2		9	2	11
4	551	Ranniv C2	13	26.7.213	control	Sweden, Latnjajaure	wet meadow	Melanozetes	sp. juv.	Melanozetes juv. (Oromurcia?)	Ceratozetidae			6	0	6
4	551	Ranniv C2	13	26.7.213	control	Sweden, Latnjajaure	wet meadow	Liochthonius	strenzkei	Liochthonius strenzkei	Brachychthoniidae		2		2	2
4	551	Ranniv C2	13	26.7.213	control	Sweden, Latnjajaure	wet meadow	Oribatida	sp. juv. (Scheloribatidae)	Oribatida juv. (Scheloribates ?)				2	0	2
4	552	Ranniv C2	13	26.7.213	control	Sweden, Latnjajaure	wet meadow	Platynothrus	peltifer	Platynothrus peltifer	Camisiidae			1	0	1
4	552	Ranniv C2	13	26.7.213	control	Sweden, Latnjajaure	wet meadow	Eupelops	plicatus	Eupelops plicatus	Phenopelopidae	1			1	1
4	552	Ranniv C2	13	26.7.213	control	Sweden, Latnjajaure	wet meadow	Oppiella	neerlandica	Oppiella neerlandica	Oppiidae	5	4		9	9
4	552	Ranniv C2	13	26.7.213	control	Sweden, Latnjajaure	wet meadow	Nothrus	borussicus	Nothrus borussicus	Nothridae	1		3	1	4
4	552	Ranniv C2	13	26.7.213	control	Sweden, Latnjajaure	wet meadow	Achipteria	sp. juv.	Oribatida juv. (Achipteria)	Achipteriidae			4	0	4
4	552	Ranniv C2	13	26.7.213	control	Sweden, Latnjajaure	wet meadow	Dissorhina	ornata	Dissorhina ornata	Oppiidae	1			1	1
4	552	Ranniv C2	13	26.7.213	control	Sweden, Latnjajaure	wet meadow	Tectocepheus	sp. juv.	Tectocepheus velatus velatus	Tectocepheidae			1	0	1
4	552	Ranniv C2	13	26.7.213	control	Sweden, Latnjajaure	wet meadow	Oromurcia	cf. sudetica	Oromurcia cf. sudetica	Ceratozetidae		2		2	2
4	552	Ranniv C2	13	26.7.213	control	Sweden, Latnjajaure	wet meadow	Melanozetes	sp. juv.	Melanozetes juv. (Oromurcia?)	Ceratozetidae			2	0	2
4	552	Ranniv C2	13	26.7.213	control	Sweden, Latnjajaure	wet meadow	Liochthonius	strenzkei	Liochthonius strenzkei	Brachychthoniidae		3	1	3	4
1	553	Clip 3T	13	26.7.213	heated	Sweden, Latnjajaure	heath	Chamobates	spinosus	Chamobates spinosus	Chamobatidae	1			1	1
1	553	Clip 3T	13	26.7.213	heated	Sweden, Latnjajaure	heath	Achipteria	nitens	Achipteria nitens	Achipteriidae	2			2	2
1	553	Clip 3T	13	26.7.213	heated	Sweden, Latnjajaure	heath	Chamobates	borealis	Chamobates borealis	Chamobatidae		1		1	1
1	553	Clip 3T	13	26.7.213	heated	Sweden, Latnjajaure	heath	Oribatula	tibialis	Oribatula tibialis	Oribatulidae	5			5	5
1	553	Clip 3T	13	26.7.213	heated	Sweden, Latnjajaure	heath	Oppiella	neerlandica	Oppiella neerlandica	Oppiidae	18	17		35	35
1	553	Clip 3T	13	26.7.213	heated	Sweden, Latnjajaure	heath	Dissorhina	ornata	Dissorhina ornata	Oppiidae	4	3		7	7
1	553	Clip 3T	13	26.7.213	heated	Sweden, Latnjajaure	heath	Oribatida	sp. (Scheloribatidae)	Oribatida juv. (Scheloribates ?)				2	0	2
1	553	Clip 3T	13	26.7.213	heated	Sweden, Latnjajaure	heath	Liochthonius	sp. juv.	Liochthonius sp. juv.	Brachychthoniidae			1	0	1
1	553	Clip 3T	13	26.7.213	heated	Sweden, Latnjajaure	heath	Suctobelbella	acutidens	Suctobelbella acutidens	Suctobelbidae		1		1	1
1	553	Clip 3T	13	26.7.213	heated	Sweden, Latnjajaure	heath	Suctobelba	regia	Suctobelba regia	Suctobelbidae		2		2	2
1	554	Clip 3T	13	26.7.213	heated	Sweden, Latnjajaure	heath	Oribatula	tibialis	Oribatula tibialis	Oribatulidae	1			1	1
1	554	Clip 3T	13	26.7.213	heated	Sweden, Latnjajaure	heath	Oppiella	neerlandica	Oppiella neerlandica	Oppiidae	3	27		30	30
1	554	Clip 3T	13	26.7.213	heated	Sweden, Latnjajaure	heath	Dissorhina	ornata	Dissorhina ornata	Oppiidae	1	2		3	3
1	554	Clip 3T	13	26.7.213	heated	Sweden, Latnjajaure	heath	Suctobelbella	acutidens	Suctobelbella acutidens	Suctobelbidae		1		1	1
1	554	Clip 3T	13	26.7.213	heated	Sweden, Latnjajaure	heath	Nothrus	borussicus	Nothrus borussicus	Nothridae	2		7	2	9
1	554	Clip 3T	13	26.7.213	heated	Sweden, Latnjajaure	heath	Neonothrus	humicolus	Neonothrus humicolus	Camisiidae	7			7	7
1	554	Clip 3T	13	26.7.213	heated	Sweden, Latnjajaure	heath	Mycobates	sarekensis	Mycobates sarekensis	Mycobatidae	1			1	1
1	554	Clip 3T	13	26.7.213	heated	Sweden, Latnjajaure	heath	Fuscozetes	sp.	Fuscozetes sp. (14 Ng setae, n.sp. ?)	Ceratozetidae	1	1		2	2
1	554	Clip 3T	13	26.7.213	heated	Sweden, Latnjajaure	heath	Carabodes	labyrinthicus	Carabodes labyrinthicus	Carabodidae	1	1		2	2
1	554	Clip 3T	13	26.7.213	heated	Sweden, Latnjajaure	heath	Belba	compta	Belba compta	Damaeidae		1		1	1
1	554	Clip 3T	13	26.7.213	heated	Sweden, Latnjajaure	heath	Liochthonius	strenzkei	Liochthonius strenzkei	Brachychthoniidae		1		1	1
1	554	Clip 3T	13	26.7.213	heated	Sweden, Latnjajaure	heath	Eobrachychthonius	latior	Eobrachychthonius latior	Brachychthoniidae		2		2	2
1	554	Clip 3T	13	26.7.213	heated	Sweden, Latnjajaure	heath	Damaeidae	sp. juv.	Oribatida juv. (Damaeidae)	Damaeidae			5	0	5
1	554	Clip 3T	13	26.7.213	heated	Sweden, Latnjajaure	heath	Ceratoppia	sp. juv. (Ceratoppia?)	Oribatida juv. (2 dlhé pygidialne chlpy, Ceratoppia?)				1	0	1
1	554	Clip 3T	13	26.7.213	heated	Sweden, Latnjajaure	heath	Neonothrus	humicolus	Neonothrus humicolus	Camisiidae			5	0	5
1	554	Clip 3T	13	26.7.213	heated	Sweden, Latnjajaure	heath	Heminothrus	longisetosus	Heminothrus longisetosus	Camisiidae			4	0	4
1	554	Clip 3T	13	26.7.213	heated	Sweden, Latnjajaure	heath	Oppiella	unicarinata	Oppiella unicarinata	Oppiidae	4	1		5	5
1	555	Clip 3T	13	26.7.213	heated	Sweden, Latnjajaure	heath	Neonothrus	humicolus	Neonothrus humicolus	Camisiidae	3		1	3	4
1	555	Clip 3T	13	26.7.213	heated	Sweden, Latnjajaure	heath	Damaeidae	sp. juv. (Belba ?)	Oribatida juv. (Damaeidae)	Damaeidae			2	0	2
1	555	Clip 3T	13	26.7.213	heated	Sweden, Latnjajaure	heath	Damaeidae	sp. juv. (Damaeus ?)	Oribatida juv. (Damaeidae)	Damaeidae			1	0	1
1	555	Clip 3T	13	26.7.213	heated	Sweden, Latnjajaure	heath	Belba	compta	Belba compta	Damaeidae	2	1		3	3
1	555	Clip 3T	13	26.7.213	heated	Sweden, Latnjajaure	heath	Eobrachychthonius	latior	Eobrachychthonius latior	Brachychthoniidae		12	1	12	13
1	555	Clip 3T	13	26.7.213	heated	Sweden, Latnjajaure	heath	Liochthonius	strenzkei	Liochthonius strenzkei	Brachychthoniidae		1		1	1
1	555	Clip 3T	13	26.7.213	heated	Sweden, Latnjajaure	heath	Tectocepheus	velatus velatus	Tectocepheus velatus velatus	Tectocepheidae	1			1	1
1	555	Clip 3T	13	26.7.213	heated	Sweden, Latnjajaure	heath	Dissorhina	ornata	Dissorhina ornata	Oppiidae		3		3	3
1	555	Clip 3T	13	26.7.213	heated	Sweden, Latnjajaure	heath	Oppiella	neerlandica	Oppiella neerlandica	Oppiidae	13	9		22	22
1	555	Clip 3T	13	26.7.213	heated	Sweden, Latnjajaure	heath	Oppiella	unicarinata	Oppiella unicarinata	Oppiidae	24	1		25	25
1	555	Clip 3T	13	26.7.213	heated	Sweden, Latnjajaure	heath	Oppiella	acuminata	Oppiella acuminata	Oppiidae	1			1	1
2	556	Clip 3TB	13	26.7.213	heated	Sweden, Latnjajaure	heath	Neonothrus	humicolus	Neonothrus humicolus	Camisiidae	1			1	1
2	556	Clip 3TB	13	26.7.213	heated	Sweden, Latnjajaure	heath	Damaeidae	sp. juv. (Belba ?)	Oribatida juv. (Damaeidae)	Damaeidae			2	0	2
2	556	Clip 3TB	13	26.7.213	heated	Sweden, Latnjajaure	heath	Belba	compta	Belba compta	Damaeidae		3		3	3
2	556	Clip 3TB	13	26.7.213	heated	Sweden, Latnjajaure	heath	Eobrachychthonius	latior	Eobrachychthonius latior	Brachychthoniidae	3	22	2	25	27
2	556	Clip 3TB	13	26.7.213	heated	Sweden, Latnjajaure	heath	Tectocepheus	velatus velatus	Tectocepheus velatus velatus	Tectocepheidae	2			2	2
2	556	Clip 3TB	13	26.7.213	heated	Sweden, Latnjajaure	heath	Dissorhina	ornata	Dissorhina ornata	Oppiidae	9	4		13	13
2	556	Clip 3TB	13	26.7.213	heated	Sweden, Latnjajaure	heath	Oppiella	unicarinata	Oppiella unicarinata	Oppiidae	5			5	5
2	556	Clip 3TB	13	26.7.213	heated	Sweden, Latnjajaure	heath	Nothrus	silvestris	Nothrus silvestris	Nothridae	5		4	5	9
2	556	Clip 3TB	13	26.7.213	heated	Sweden, Latnjajaure	heath	Camisia	horrida	Camisia horrida	Camisiidae	2		2	2	4
2	556	Clip 3TB	13	26.7.213	heated	Sweden, Latnjajaure	heath	Carabodes	labyrinthicus	Carabodes labyrinthicus	Carabodidae	2			2	2
2	556	Clip 3TB	13	26.7.213	heated	Sweden, Latnjajaure	heath	Oribatula	tibialis	Oribatula tibialis	Oribatulidae	6	4		10	10
2	556	Clip 3TB	13	26.7.213	heated	Sweden, Latnjajaure	heath	Banksinoma	lanceolata	Banksinoma lanceolata	Thyrisomidae	4	8		12	12
2	556	Clip 3TB	13	26.7.213	heated	Sweden, Latnjajaure	heath	Oribatida	sp. juv. (dlhé Ng chlpy)	Oribatida juv. (dlhé Ng chlpy, ss so špičkou)				2	0	2
2	556	Clip 3TB	13	26.7.213	heated	Sweden, Latnjajaure	heath	Oribatida	sp. juv. (Scheloribates ?)	Oribatida juv. (Scheloribates ?)				2	0	2
2	556	Clip 3TB	13	26.7.213	heated	Sweden, Latnjajaure	heath	Platynothrus	peltifer	Platynothrus peltifer	Camisiidae			2	0	2
2	557	Clip 3TB	13	26.7.213	heated	Sweden, Latnjajaure	heath	Damaeidae	sp. juv. (Belba ?)	Oribatida juv. (Damaeidae)	Damaeidae			2	0	2
2	557	Clip 3TB	13	26.7.213	heated	Sweden, Latnjajaure	heath	Belba	compta	Belba compta	Damaeidae	1	2		3	3
2	557	Clip 3TB	13	26.7.213	heated	Sweden, Latnjajaure	heath	Eobrachychthonius	latior	Eobrachychthonius latior	Brachychthoniidae		4		4	4
2	557	Clip 3TB	13	26.7.213	heated	Sweden, Latnjajaure	heath	Liochthonius	strenzkei	Liochthonius strenzkei	Brachychthoniidae		1	1	1	2
2	557	Clip 3TB	13	26.7.213	heated	Sweden, Latnjajaure	heath	Tectocepheus	velatus velatus	Tectocepheus velatus velatus	Tectocepheidae	6			6	6
2	557	Clip 3TB	13	26.7.213	heated	Sweden, Latnjajaure	heath	Dissorhina	ornata	Dissorhina ornata	Oppiidae		3		3	3
2	557	Clip 3TB	13	26.7.213	heated	Sweden, Latnjajaure	heath	Oppiella	unicarinata	Oppiella unicarinata	Oppiidae	1			1	1
2	557	Clip 3TB	13	26.7.213	heated	Sweden, Latnjajaure	heath	Nothrus	silvestris	Nothrus silvestris	Nothridae	2		3	2	5
2	557	Clip 3TB	13	26.7.213	heated	Sweden, Latnjajaure	heath	Oribatula	tibialis	Oribatula tibialis	Oribatulidae	3	1		4	4
2	557	Clip 3TB	13	26.7.213	heated	Sweden, Latnjajaure	heath	Oribatida	sp. juv. (Scheloribates ?)	Oribatida juv. (Scheloribates ?)				1	0	1
2	557	Clip 3TB	13	26.7.213	heated	Sweden, Latnjajaure	heath	Platynothrus	peltifer	Platynothrus peltifer	Camisiidae	1		3	1	4
2	558	Clip 3TB	13	26.7.213	heated	Sweden, Latnjajaure	heath	Belba	compta	Belba compta	Damaeidae		4		4	4
2	558	Clip 3TB	13	26.7.213	heated	Sweden, Latnjajaure	heath	Eobrachychthonius	latior	Eobrachychthonius latior	Brachychthoniidae		1		1	1
2	558	Clip 3TB	13	26.7.213	heated	Sweden, Latnjajaure	heath	Liochthonius	strenzkei	Liochthonius strenzkei	Brachychthoniidae		3		3	3
2	558	Clip 3TB	13	26.7.213	heated	Sweden, Latnjajaure	heath	Tectocepheus	velatus velatus	Tectocepheus velatus velatus	Tectocepheidae	1			1	1
2	558	Clip 3TB	13	26.7.213	heated	Sweden, Latnjajaure	heath	Dissorhina	ornata	Dissorhina ornata	Oppiidae	2	2		4	4
2	558	Clip 3TB	13	26.7.213	heated	Sweden, Latnjajaure	heath	Oppiella	neerlandica	Oppiella neerlandica	Oppiidae	1			1	1
2	558	Clip 3TB	13	26.7.213	heated	Sweden, Latnjajaure	heath	Oppiella	unicarinata	Oppiella unicarinata	Oppiidae	1			1	1
2	558	Clip 3TB	13	26.7.213	heated	Sweden, Latnjajaure	heath	Nothrus	silvestris	Nothrus silvestris	Nothridae	2			2	2
2	558	Clip 3TB	13	26.7.213	heated	Sweden, Latnjajaure	heath	Camisia	horrida	Camisia horrida	Camisiidae			2	0	2
2	558	Clip 3TB	13	26.7.213	heated	Sweden, Latnjajaure	heath	Oribatula	tibialis	Oribatula tibialis	Oribatulidae		2		2	2
2	558	Clip 3TB	13	26.7.213	heated	Sweden, Latnjajaure	heath	Banksinoma	lanceolata	Banksinoma lanceolata	Thyrisomidae	4	3		7	7
2	558	Clip 3TB	13	26.7.213	heated	Sweden, Latnjajaure	heath	Oribatida	sp. (Scheloribates ?)	Oribatida juv. (Scheloribates ?)				2	0	2
2	558	Clip 3TB	13	26.7.213	heated	Sweden, Latnjajaure	heath	Platynothrus	peltifer	Platynothrus peltifer	Camisiidae	1		2	1	3
2	558	Clip 3TB	13	26.7.213	heated	Sweden, Latnjajaure	heath	Fuscozetes	setosus	Fuscozetes setosus	Ceratozetidae	1			1	1
2	558	Clip 3TB	13	26.7.213	heated	Sweden, Latnjajaure	heath	Eupelops	plicatus	Eupelops plicatus	Phenopelopidae		1		1	1
2	558	Clip 3TB	13	26.7.213	heated	Sweden, Latnjajaure	heath	Ceratoppia	sphaerica?	Ceratoppia sphaerica?	Ceratoppiidae		1		1	1
2	558	Clip 3TB	13	26.7.213	heated	Sweden, Latnjajaure	heath	Oribatida	sp. juv. (ss ako Liacarus)	Oribatida juv. (ss ako Liacarus)				1	0	1
3	559	Clip 4T	13	26.7.213	heated	Sweden, Latnjajaure	heath	Tectocepheus	velatus velatus	Tectocepheus velatus velatus	Tectocepheidae	4		2	4	6
3	560	Clip 4T	13	26.7.213	heated	Sweden, Latnjajaure	heath	Neonothrus	humicolus	Neonothrus humicolus	Camisiidae			1	0	1
3	560	Clip 4T	13	26.7.213	heated	Sweden, Latnjajaure	heath	Tectocepheus	velatus velatus	Tectocepheus velatus velatus	Tectocepheidae	4		3	4	7
3	560	Clip 4T	13	26.7.213	heated	Sweden, Latnjajaure	heath	Suctobelba	trigona	Suctobelba trigona	Suctobelbidae		1		1	1
3	561	Clip 4T	13	26.7.213	heated	Sweden, Latnjajaure	heath	Neonothrus	humicolus	Neonothrus humicolus	Camisiidae	4		3	4	7
3	561	Clip 4T	13	26.7.213	heated	Sweden, Latnjajaure	heath	Dissorhina	ornata	Dissorhina ornata	Oppiidae	1			1	1
3	561	Clip 4T	13	26.7.213	heated	Sweden, Latnjajaure	heath	Oppiella	neerlandica	Oppiella neerlandica	Oppiidae	1	1		2	2
3	561	Clip 4T	13	26.7.213	heated	Sweden, Latnjajaure	heath	Nothrus	silvestris	Nothrus silvestris	Nothridae	1	1		2	2
4	562	Clip 4TB	13	26.7.213	heated	Sweden, Latnjajaure	heath	Neonothrus	humicolus	Neonothrus humicolus	Camisiidae	4		4	4	8
4	562	Clip 4TB	13	26.7.213	heated	Sweden, Latnjajaure	heath	Damaeidae	sp. juv. (Belba ?)	Oribatida juv. (Damaeidae)	Damaeidae			2	0	2
4	562	Clip 4TB	13	26.7.213	heated	Sweden, Latnjajaure	heath	Belba	compta	Belba compta	Damaeidae		1		1	1
4	562	Clip 4TB	13	26.7.213	heated	Sweden, Latnjajaure	heath	Eobrachychthonius	latior	Eobrachychthonius latior	Brachychthoniidae		2		2	2
4	562	Clip 4TB	13	26.7.213	heated	Sweden, Latnjajaure	heath	Tectocepheus	velatus velatus	Tectocepheus velatus velatus	Tectocepheidae	2		1	2	3
4	562	Clip 4TB	13	26.7.213	heated	Sweden, Latnjajaure	heath	Dissorhina	ornata	Dissorhina ornata	Oppiidae	2			2	2
4	562	Clip 4TB	13	26.7.213	heated	Sweden, Latnjajaure	heath	Oppiella	neerlandica	Oppiella neerlandica	Oppiidae	6	3		9	9
4	562	Clip 4TB	13	26.7.213	heated	Sweden, Latnjajaure	heath	Oppiella	acuminata	Oppiella acuminata	Oppiidae	3	9		12	12
4	562	Clip 4TB	13	26.7.213	heated	Sweden, Latnjajaure	heath	Oribatida	sp. juv. (Scheloribates ?)	Oribatida juv. (Scheloribates ?)				1	0	1
4	562	Clip 4TB	13	26.7.213	heated	Sweden, Latnjajaure	heath	Brachychochthonius	cf. immaculatus	Brachychochthonius cf. immaculatus	Brachychthoniidae		1		1	1
4	562	Clip 4TB	13	26.7.213	heated	Sweden, Latnjajaure	heath	Suctobelbella	acutidens	Suctobelbella acutidens	Suctobelbidae	1			1	1
4	563	Clip 4TB	13	26.7.213	heated	Sweden, Latnjajaure	heath	Neonothrus	humicolus	Neonothrus humicolus	Camisiidae			3	0	3
4	563	Clip 4TB	13	26.7.213	heated	Sweden, Latnjajaure	heath	Eobrachychthonius	latior	Eobrachychthonius latior	Brachychthoniidae		2		2	2
4	563	Clip 4TB	13	26.7.213	heated	Sweden, Latnjajaure	heath	Tectocepheus	velatus velatus	Tectocepheus velatus velatus	Tectocepheidae	1			1	1
4	563	Clip 4TB	13	26.7.213	heated	Sweden, Latnjajaure	heath	Dissorhina	ornata	Dissorhina ornata	Oppiidae	1			1	1
4	563	Clip 4TB	13	26.7.213	heated	Sweden, Latnjajaure	heath	Oppiella	neerlandica	Oppiella neerlandica	Oppiidae	1			1	1
4	563	Clip 4TB	13	26.7.213	heated	Sweden, Latnjajaure	heath	Oppiella	acuminata	Oppiella acuminata	Oppiidae	5	3		8	8
4	563	Clip 4TB	13	26.7.213	heated	Sweden, Latnjajaure	heath	Oribatula	tibialis	Oribatula tibialis	Oribatulidae		1		1	1
4	563	Clip 4TB	13	26.7.213	heated	Sweden, Latnjajaure	heath	Oribatida	sp. juv. (Scheloribates ?)	Oribatida juv. (Scheloribates ?)				1	0	1
4	564	Clip 4TB	13	26.7.213	heated	Sweden, Latnjajaure	heath	Neonothrus	humicolus	Neonothrus humicolus	Camisiidae	1		2	1	3
4	564	Clip 4TB	13	26.7.213	heated	Sweden, Latnjajaure	heath	Eobrachychthonius	latior	Eobrachychthonius latior	Brachychthoniidae		1		1	1
4	564	Clip 4TB	13	26.7.213	heated	Sweden, Latnjajaure	heath	Tectocepheus	velatus velatus	Tectocepheus velatus velatus	Tectocepheidae	3			3	3
4	564	Clip 4TB	13	26.7.213	heated	Sweden, Latnjajaure	heath	Dissorhina	ornata	Dissorhina ornata	Oppiidae	5	4		9	9
4	564	Clip 4TB	13	26.7.213	heated	Sweden, Latnjajaure	heath	Oppiella	neerlandica	Oppiella neerlandica	Oppiidae	2	1		3	3
4	564	Clip 4TB	13	26.7.213	heated	Sweden, Latnjajaure	heath	Oppiella	unicarinata	Oppiella unicarinata	Oppiidae		1		1	1
4	564	Clip 4TB	13	26.7.213	heated	Sweden, Latnjajaure	heath	Oppiella	acuminata	Oppiella acuminata	Oppiidae	7	2		9	9
4	564	Clip 4TB	13	26.7.213	heated	Sweden, Latnjajaure	heath	Oribatula	tibialis	Oribatula tibialis	Oribatulidae	1			1	1
1	565	Clip 3 C2	13	26.7.213	control	Sweden, Latnjajaure	heath	Tectocepheus	velatus velatus	Tectocepheus velatus velatus	Tectocepheidae	18		32	18	50
1	565	Clip 3 C2	13	26.7.213	control	Sweden, Latnjajaure	heath	Camisia	horrida	Camisia horrida	Camisiidae	1		1	1	2
1	565	Clip 3 C2	13	26.7.213	control	Sweden, Latnjajaure	heath	Oribatida	sp. juv. (Scheloribates ?)	Oribatida juv. (Scheloribates ?)				1	0	1
1	565	Clip 3 C2	13	26.7.213	control	Sweden, Latnjajaure	heath	Mycobates	sarekensis	Mycobates sarekensis	Mycobatidae	1			1	1
1	566	Clip 3 C2	13	26.7.213	control	Sweden, Latnjajaure	heath	Neonothrus	humicolus	Neonothrus humicolus	Camisiidae	1		1	1	2
1	566	Clip 3 C2	13	26.7.213	control	Sweden, Latnjajaure	heath	Liochthonius	strenzkei	Liochthonius strenzkei	Brachychthoniidae		1		1	1
1	566	Clip 3 C2	13	26.7.213	control	Sweden, Latnjajaure	heath	Tectocepheus	velatus velatus	Tectocepheus velatus velatus	Tectocepheidae	1			1	1
1	566	Clip 3 C2	13	26.7.213	control	Sweden, Latnjajaure	heath	Oppiella	neerlandica	Oppiella neerlandica	Oppiidae	1			1	1
1	566	Clip 3 C2	13	26.7.213	control	Sweden, Latnjajaure	heath	Nothrus	silvestris	Nothrus silvestris	Nothridae	2		3	2	5
1	566	Clip 3 C2	13	26.7.213	control	Sweden, Latnjajaure	heath	Fuscozetes	sp.	Fuscozetes sp. (14 Ng setae, n.sp. ?)	Ceratozetidae		1		1	1
1	567	Clip 3 C2	13	26.7.213	control	Sweden, Latnjajaure	heath	Tectocepheus	velatus velatus	Tectocepheus velatus velatus	Tectocepheidae	13		3	13	16
1	567	Clip 3 C2	13	26.7.213	control	Sweden, Latnjajaure	heath	Neonothrus	humicolus	Neonothrus humicolus	Camisiidae			3	0	3
1	567	Clip 3 C2	13	26.7.213	control	Sweden, Latnjajaure	heath	Eremaeus	hepaticus	Eremaeus hepaticus	Eremaeidae	1			1	1
1	567	Clip 3 C2	13	26.7.213	control	Sweden, Latnjajaure	heath	Oppiella	neerlandica	Oppiella neerlandica	Oppiidae	1			1	1
1	567	Clip 3 C2	13	26.7.213	control	Sweden, Latnjajaure	heath	Oppiella	acuminata	Oppiella acuminata	Oppiidae	1	1		2	2
2	568	Clip 3B	13	26.7.213	control	Sweden, Latnjajaure	heath	Tectocepheus	velatus velatus	Tectocepheus velatus velatus	Tectocepheidae	4			4	4
2	568	Clip 3B	13	26.7.213	control	Sweden, Latnjajaure	heath	Neonothrus	humicolus	Neonothrus humicolus	Camisiidae	1		3	1	4
2	568	Clip 3B	13	26.7.213	control	Sweden, Latnjajaure	heath	Platynothrus	peltifer	Platynothrus peltifer	Camisiidae	1		7	1	8
2	568	Clip 3B	13	26.7.213	control	Sweden, Latnjajaure	heath	Heminothrus	longisetosus	Heminothrus longisetosus	Camisiidae	1			1	1
2	568	Clip 3B	13	26.7.213	control	Sweden, Latnjajaure	heath	Nothrus	silvestris	Nothrus silvestris	Nothridae	2		4	2	6
2	568	Clip 3B	13	26.7.213	control	Sweden, Latnjajaure	heath	Mycobates	sarekensis	Mycobates sarekensis	Mycobatidae	1	2		3	3
2	568	Clip 3B	13	26.7.213	control	Sweden, Latnjajaure	heath	Ceratozetes	macromediocris	Ceratizetes macromediocris	Ceratozetidae		1		1	1
2	568	Clip 3B	13	26.7.213	control	Sweden, Latnjajaure	heath	Dissorhina	ornata	Dissorhina ornata	Oppiidae		1		1	1
2	569	Clip 3B	13	26.7.213	control	Sweden, Latnjajaure	heath	Oppiella	acuminata	Oppiella acuminata	Oppiidae		1		1	1
2	569	Clip 3B	13	26.7.213	control	Sweden, Latnjajaure	heath	Neonothrus	humicolus	Neonothrus humicolus	Camisiidae			1	0	1
2	569	Clip 3B	13	26.7.213	control	Sweden, Latnjajaure	heath	Dissorhina	ornata	Dissorhina ornata	Oppiidae	1	3		4	4
2	569	Clip 3B	13	26.7.213	control	Sweden, Latnjajaure	heath	Liochthonius	neglectus	Liochthonius neglectus	Brachychthoniidae		1		1	1
2	569	Clip 3B	13	26.7.213	control	Sweden, Latnjajaure	heath	Camisia	biverrucata	Camisia biverrucata	Camisiidae	1			1	1
2	570	Clip 3B	13	26.7.213	control	Sweden, Latnjajaure	heath	Tectocepheus	velatus velatus	Tectocepheus velatus velatus	Tectocepheidae	5			5	5
2	570	Clip 3B	13	26.7.213	control	Sweden, Latnjajaure	heath	Neonothrus	humicolus	Neonothrus humicolus	Camisiidae			1	0	1
2	570	Clip 3B	13	26.7.213	control	Sweden, Latnjajaure	heath	Nothrus	silvestris	Nothrus silvestris	Nothridae			2	0	2
2	570	Clip 3B	13	26.7.213	control	Sweden, Latnjajaure	heath	Dissorhina	ornata	Dissorhina ornata	Oppiidae	1	1		2	2
2	570	Clip 3B	13	26.7.213	control	Sweden, Latnjajaure	heath	Eobrachychthonius	latior	Eobrachychthonius latior	Brachychthoniidae		1		1	1
3	571	Clip 4B	13	26.7.213	control	Sweden, Latnjajaure	heath	Tectocepheus	velatus velatus	Tectocepheus velatus velatus	Tectocepheidae	3		1	3	4
3	571	Clip 4B	13	26.7.213	control	Sweden, Latnjajaure	heath	Oppiella	neerlandica	Oppiella neerlandica	Oppiidae		1		1	1
3	571	Clip 4B	13	26.7.213	control	Sweden, Latnjajaure	heath	Oppiella	acuminata	Oppiella acuminata	Oppiidae	1	2		3	3
3	571	Clip 4B	13	26.7.213	control	Sweden, Latnjajaure	heath	Heminothrus	longisetosus	Heminothrus longisetosus	Camisiidae	2		1	2	3
3	571	Clip 4B	13	26.7.213	control	Sweden, Latnjajaure	heath	Neonothrus	humicolus	Neonothrus humicolus	Camisiidae			1	0	1
3	571	Clip 4B	13	26.7.213	control	Sweden, Latnjajaure	heath	Eupelops	plicatus	Eupelops plicatus	Phenopelopidae		1		1	1
3	571	Clip 4B	13	26.7.213	control	Sweden, Latnjajaure	heath	Carabodes	labyrinthicus	Carabodes labyrinthicus	Carabodidae	1			1	1
3	571	Clip 4B	13	26.7.213	control	Sweden, Latnjajaure	heath	Damaeidae	sp. juv. (Belba ?)	Oribatida juv. (Damaeidae)	Damaeidae			1	0	1
3	572	Clip 4B	13	26.7.213	control	Sweden, Latnjajaure	heath	Tectocepheus	velatus velatus	Tectocepheus velatus velatus	Tectocepheidae	4			4	4
3	572	Clip 4B	13	26.7.213	control	Sweden, Latnjajaure	heath	Neonothrus	humicolus	Neonothrus humicolus	Camisiidae	1		3	1	4
3	572	Clip 4B	13	26.7.213	control	Sweden, Latnjajaure	heath	Oppiella	neerlandica	Oppiella neerlandica	Oppiidae	1			1	1
3	572	Clip 4B	13	26.7.213	control	Sweden, Latnjajaure	heath	Oppiella	acuminata	Oppiella acuminata	Oppiidae	1			1	1
3	572	Clip 4B	13	26.7.213	control	Sweden, Latnjajaure	heath	Heminothrus	longisetosus	Heminothrus longisetosus	Camisiidae			1	0	1
3	572	Clip 4B	13	26.7.213	control	Sweden, Latnjajaure	heath	Carabodes	labyrinthicus	Carabodes labyrinthicus	Carabodidae		1		1	1
3	572	Clip 4B	13	26.7.213	control	Sweden, Latnjajaure	heath	Oppiella	subpectinata	Oppiella subpectinata	Oppiidae		1		1	1
3	573	Clip 4B	13	26.7.213	control	Sweden, Latnjajaure	heath	Tectocepheus	velatus velatus	Tectocepheus velatus velatus	Tectocepheidae	11		13	11	24
3	573	Clip 4B	13	26.7.213	control	Sweden, Latnjajaure	heath	Neonothrus	humicolus	Neonothrus humicolus	Camisiidae	1		1	1	2
3	573	Clip 4B	13	26.7.213	control	Sweden, Latnjajaure	heath	Oppiella	neerlandica	Oppiella neerlandica	Oppiidae	1			1	1
3	573	Clip 4B	13	26.7.213	control	Sweden, Latnjajaure	heath	Oppiella	acuminata	Oppiella acuminata	Oppiidae	1	2		3	3
3	573	Clip 4B	13	26.7.213	control	Sweden, Latnjajaure	heath	Mycobates	sarekensis	Mycobates sarekensis	Mycobatidae	2			2	2
3	573	Clip 4B	13	26.7.213	control	Sweden, Latnjajaure	heath	Carabodes	labyrinthicus	Carabodes labyrinthicus	Carabodidae		1		1	1
3	573	Clip 4B	13	26.7.213	control	Sweden, Latnjajaure	heath	Suctobelba	trigona	Suctobelba trigona	Suctobelbidae		1		1	1
3	573	Clip 4B	13	26.7.213	control	Sweden, Latnjajaure	heath	Liochthonius	sp. (thin short Ng setae)	Liochthonius sp. (thin short Ng setae)	Brachychthoniidae		1		1	1
4	574	Clip 4 C3	13	26.7.213	control	Sweden, Latnjajaure	heath	Tectocepheus	velatus velatus	Tectocepheus velatus velatus	Tectocepheidae	9		5	9	14
4	574	Clip 4 C3	13	26.7.213	control	Sweden, Latnjajaure	heath	Neonothrus	humicolus	Neonothrus humicolus	Camisiidae	2		6	2	8
4	574	Clip 4 C3	13	26.7.213	control	Sweden, Latnjajaure	heath	Mycobates	sarekensis	Mycobates sarekensis	Mycobatidae	1	1		2	2
4	574	Clip 4 C3	13	26.7.213	control	Sweden, Latnjajaure	heath	Eobrachychthonius	latior	Eobrachychthonius latior	Brachychthoniidae		2		2	2
4	574	Clip 4 C3	13	26.7.213	control	Sweden, Latnjajaure	heath	Liochthonius	strenzkei	Liochthonius strenzkei	Brachychthoniidae		1		1	1
4	575	Clip 4 C3	13	26.7.213	control	Sweden, Latnjajaure	heath	Tectocepheus	velatus velatus	Tectocepheus velatus velatus	Tectocepheidae	4		2	4	6
4	575	Clip 4 C3	13	26.7.213	control	Sweden, Latnjajaure	heath	Neonothrus	humicolus	Neonothrus humicolus	Camisiidae			2	0	2
4	575	Clip 4 C3	13	26.7.213	control	Sweden, Latnjajaure	heath	Oppiella	neerlandica	Oppiella neerlandica	Oppiidae	1			1	1
4	575	Clip 4 C3	13	26.7.213	control	Sweden, Latnjajaure	heath	Nothrus	silvestris	Nothrus silvestris	Nothridae			3	0	3
4	575	Clip 4 C3	13	26.7.213	control	Sweden, Latnjajaure	heath	Mycobates	sarekensis	Mycobates sarekensis	Mycobatidae		1		1	1
4	575	Clip 4 C3	13	26.7.213	control	Sweden, Latnjajaure	heath	Carabodes	labyrinthicus	Carabodes labyrinthicus	Carabodidae		1		1	1
4	575	Clip 4 C3	13	26.7.213	control	Sweden, Latnjajaure	heath	Liochthonius	sp. juv.	Liochthonius sp. juv.	Brachychthoniidae			1	0	1
4	575	Clip 4 C3	13	26.7.213	control	Sweden, Latnjajaure	heath	Oppiella	unicarinata	Oppiella unicarinata	Oppiidae		1		1	1
4	576	Clip 4 C3	13	26.7.213	control	Sweden, Latnjajaure	heath	Tectocepheus	velatus velatus	Tectocepheus velatus velatus	Tectocepheidae	4			4	4
4	576	Clip 4 C3	13	26.7.213	control	Sweden, Latnjajaure	heath	Neonothrus	humicolus	Neonothrus humicolus	Camisiidae	2			2	2
4	576	Clip 4 C3	13	26.7.213	control	Sweden, Latnjajaure	heath	Oppiella	neerlandica	Oppiella neerlandica	Oppiidae	2	1		3	3
4	576	Clip 4 C3	13	26.7.213	control	Sweden, Latnjajaure	heath	Oppiella	acuminata	Oppiella acuminata	Oppiidae	3	1		4	4
4	576	Clip 4 C3	13	26.7.213	control	Sweden, Latnjajaure	heath	Neonothrus	humicolus	Neonothrus humicolus	Camisiidae			6	0	6
4	576	Clip 4 C3	13	26.7.213	control	Sweden, Latnjajaure	heath	Eobrachychthonius	latior	Eobrachychthonius latior	Brachychthoniidae		1		1	1
4	576	Clip 4 C3	13	26.7.213	control	Sweden, Latnjajaure	heath	Suctobelba	trigona	Suctobelba trigona	Suctobelbidae		1		1	1
4	576	Clip 4 C3	13	26.7.213	control	Sweden, Latnjajaure	heath	Oribatida	sp. juv. (Scheloribates ?)	Oribatida juv. (Scheloribates ?)				1	0	1

## Sheet: Pooled species data
Plot	Year	Treatment	Microsite	Plot id	Belbacompta_specimens_total	Dissorhinaornata_specimens_total	Eobrachychthoniuslatior_specimens_total	Liochthoniusstrenzkei_specimens_total	Neonothrushumicolus_specimens_total	Oppiellaacuminata_specimens_total	Oppiellaneerlandica_specimens_total	Oppiellaunicarinata_specimens_total	Oribatulatibialis_specimens_total	Oromurciacf.sudetica_specimens_total	Platynothruspeltifer_specimens_total	Tectocepheusvelatusvelatus_specimens_total	N%	C%_H	C/N_H	Moisture_soil_H	pH_H	N%_M	C%_M	C/N_M	Moisture_soil_M	pH_M
1	13	OTC	meadow	Clip 2T	1	19	0	2	0	0	8.66667	0	1	0	2	6	1.487	26.77	18	30.2	6.05	0.431	7.39	17.14	15.8	6.23
2	13	OTC	meadow	Clip 2TB	1.5	17.3333	2	1	0	0	19.5	0	1	0	10	0	1.046	20.97	20.04	27	6.08	0.3	5.76	19.23	9.5	6.57
3	13	OTC	meadow	Clip 1TB	0	8.33333	5.5	2	0	0	6	0	1	0	2.33333	1	2.378	33.24	13.98	31.7	5.58	0.576	8.9	15.44	9.3	5.89
4	13	OTC	meadow	Clip 1T	0	5.5	2	2	0	0	2	0	2	0	2.5	0	1.46	22.44	15.37	27.5	5.99	0.464	8.29	17.87	10	6.17
5	13	control	meadow	Clip 1C3	0	6	2.5	1	0	0	5	0	0	0	7	0	1.774	27.45	15.48	30.6	5.81	1.428	16.89	11.83	28.7	5.74
6	13	control	meadow	Clip 1B	1	1	1	1	0	0	7	0	1	0	7	1	1.863	29.67	15.93	29.6	5.6	0.994	12.69	12.77	20.1	5.8
7	13	control	meadow	Clip 2B	1.5	9	3	2	0	0	10	1.5	1	0	7.33333	1	1.325	25.96	19.59	30.4	5.89	1.095	13.66	12.47	25.5	5.96
8	13	control	meadow	Clip 2 C2	6	0	2	1.66667	0	0	17	0	3	0	24.3333	3	1.143	18.57	16.25	24.1	6.04	0.648	9.27	14.31	19.2	5.85
9	13	OTC	wet meadow	Ranunculus T5	0	0	0	0	0	0	13.6667	0	0	0	14.3333	2	0.902	15.6	17.3	26.3	5.51	0.588	9.65	16.42	20	5.33
10	13	OTC	wet meadow	Ranunculus T4	0	0	0	0	0	0	8	2	0	0	2	1	2.275	36.24	15.93	34.9	5.34
11	13	OTC	wet meadow	Ranunculus T2	0	0	0	1	0	0	3	0	0	0	1	5	0.324	5.49	16.92	18.4	6.21	0.238	4.35	18.32	14.4	6.23
12	13	OTC	wet meadow	Ranunculus T3	0	0	0	1.33333	0	0	2.5	0	0	0	0	0	0.814	12.29	15.09	26.2	6.33	0.391	5.98	15.3	19.7	6.21
13	13	control	wet meadow	Ranunculus 5	0	1.5	1	0	0	0	14.6667	2	2	0	11.3333	2	0.816	11.86	14.54	24.4	5.18	0.307	4.63	15.08	16	5.32
14	13	control	wet meadow	Ranunculus 4	0	0	0	0	0	0	10.6667	0	0	9	41.5	16	1.89	31.72	16.78	42.2	5.23
15	13	control	wet meadow	Ranunculus 3	1	0	0	0	0	0	4	0	0	1.5	3.66667	0	0.847	13.64	16.09	25.3	6.35	0.276	4.8	17.4	17.1	6.3
16	13	control	wet meadow	Ranunculus 2	0	1	0	3	0	0	8	0	0	3.5	1.5	15.6667	0.593	10.32	17.41	20.7	6.2	0.075	2.37	31.7	6.5	6.4
17	13	OTC	heath	Clip 3T	2	4.33333	7.5	1	8	1	29	15	3	0	0	1	0.217	6.12	28.15	7.2	4.7	0.053	1.95	36.82	5.9	5.02
18	13	OTC	heath	Clip 3TB	3.33333	6.66667	10.6667	2.5	1	0	1	2.33333	5.33333	0	3	3	0.74	17.65	23.85	17.5	4.63	0.209	5.47	26.18	8.9	4.94
19	13	OTC	heath	Clip 4T	0	1	0	0	4	0	2	0	0	0	0	6.5	0.489	13.02	26.63	19.5	4.67	0.086	2.95	34.43	7.2	5
20	13	OTC	heath	Clip 4TB	1	4	1.66667	0	4.66667	9.66667	4.33333	1	1	0	0	2.33333	0.925	23.34	25.22	19.9	4.19	0.175	4.75	27.15	10.7	4.73
21	13	control	heath	Clip 3 C2	0	0	0	1	2.5	2	1	0	0	0	0	22.3333	0.302	6.55	21.7	8.4	4.97	0.053	2.01	37.65	6.6	5.18
22	13	control	heath	Clip 3B	0	2.33333	1	0	2	0	1	0	0	0	8	4.5	0.626	14.83	23.68	15.6	4.57	0.073	2.29	31.23	6.7	5.06
23	13	control	heath	Clip 4B	0	0	0	0	3.33333	2.33333	1	0	0	0	0	10.6667	0.456	12.44	27.29	10.4	4.57	0.119	3.44	28.96	5.8	4.86
24	13	control	heath	Clip 4 C3	0	0	1.5	1	6	4	2	1	0	0	0	8	0.255	7.16	28.04	9.6	4.58	0.064	2.41	37.74	6	4.96
